# Supplementary material for: Pan-cancer screen for mutations in non-coding elements with conservation and cancer specificity reveals correlations with expression and survival
Source: NPJ Genom Med. 2018 Jan 11;3:1. doi: 10.1038/s41525-017-0040-5 (PMC5765157; doi:10.1038/s41525-017-0040-5)
Supplement: Supplementary file 2 — Supplementary Tables [file 41525_2017_40_MOESM2_ESM.xlsx]

## Sheet: ST1
Supplementary Table 1. Summary of 507 whole-genome mutation data from Alexandrov et al., 2013.
Number of samples and mutations in the different cancer types summarized for both SNVs and INDELs.
INDELs overlapping polymorphisms from the 1000 Genomes Project were removed.
		Samples		Mutations		Median mutations per sample
Cancer type	Abbreviation	SNV	INDEL	SNV	INDEL	SNV	INDEL
Acute lymphoblastic leukemia	ALL	1	0	7741	0	7741	0
Acute myeloid leukemia	AML	7	7	3414	65	428	8
Breast cancer	BRCA	119	119	647695	28202	3579	173
Chronic lymphocytic leukemia	CLL	28	27	51776	6480	1793	254
Liver cancer	LIV	88	88	850734	30407	8518	248
Lung adenocarcinoma	LUAD	24	24	1446336	148908	44670	5588
B-cell lymphoma	BCL	24	0	127469	0	3432	0
Medulloblastoma	MBL	100	0	124941	0	963	0
Pancreatic cancer	PACA	15	0	112068	0	6903	0
Pilocytic astrocytoma	PAS	101	0	10577	0	69	0
Pan-cancer (all cancers)	PAN	507	265	3382751	214062	2052	230

## Sheet: ST2
Supplementary Table 2. Complete list of elements detected by ncDriver at 25% FDR.
As described in the main text, the screen consisted of two stages: stage 1 acts as a pre-screen that limits the number of elements tested in stage 2.
Stage 1: a "mutational recurrence" test (columns I & K) that was subjected to a q-value cutoff of 0.25
Stage 2: three separate tests ("cancer type specificity", "conservation local", and "conservation global"), which were combined using Fisher's Method ("combined"; columns O & P) and subjected to a final q-value cutoff of 0.25.
Column header details are given below the table.
Mutation type	Chromosome	Start	End	Element ID	Element size (bp)	Number of mutations	Element type mutation rate	Stage 1			Stage 2					Element overlap p-value rank	Element type	Gene by nearest TSS	Gene by nearest protein-coding TSS	Gene in COSMIC	Protein-coding gene in COSMIC	Overlap to previous non-coding screen	Hypermutated gene	Hypermutated protein-coding gene	Binding site for transcription factor (TF)	Binding site TF in COSMIC	Number of mutations by cancer type										TCGA505 INDEL q-value combined	TCGA505 INDEL recall	TCGA505 SNV q-value combined	TCGA505 SNV recall	TCGA505 INDEL gene level elements	TCGA505 SNV gene level elements
								P-value mutational recurrence	Effect size mutational recurrence	Q-value mutational recurrence	P-value cancer type specificity	P-value conservation local	P-value conservation global	P-value combined	Q-value combined												Acute lymphoblastic leukemia (ALL)	Acute myeloid leukemia (AML)	Breast cancer (BRCA)	Chronic lymphocytic leukemia (CLL)	Liver cancer (LIV)	Lung adenocarcinoma (LUAD)	B-cell lymphoma (BCL)	Medulloblastoma (MBL)	Pancreatic cancer (PACA)	Pilocytic astrocytoma (PAS)
snv	chrX	41193505	41206969	ENST00000457138.2;DDX3X	1938	20	1.52647e-06	3.28e-16	13.3346	2.03e-12	2e-06	9.9999e-06	9.9999e-06	1.38e-13	1.84e-11	1	cds	DDX3X	DDX3X	0	0	0	0	0	.	0	0	0	2	0	1	0	1	16	0	0	.	.	.	.	1	.
snv	chr16	3777721	3929917	ENST00000382070.3;CREBBP	7212	15	1.52647e-06	0.000693	2.68744	0.146	0.000319997	0.00159998	9.9999e-06	1.87e-09	1.24e-07	1	cds	CREBBP	CREBBP	1	1	0	0	0	.	0	0	0	0	1	0	2	6	5	0	1	.	.	.	.	.	.
snv	chr3	49397801	49413022	ENST00000422781.1;RHOA	561	7	1.52647e-06	3.95e-07	16.1227	0.000734	0.00109989	0.00492995	2.99997e-05	4.51e-08	2e-06	1	cds	RHOA	RHOA	1	1	0	0	0	.	0	0	0	0	0	0	0	7	0	0	0	.	.	.	.	.	.
snv	chr17	7576627	7579912	ENST00000420246.2;TP53	1023	50	1.52647e-06	1.28e-70	63.1535	2.38e-66	0.00279972	4.99995e-05	0.00204998	7.59e-08	2.52e-06	1	cds	TP53	TP53	1	1	0	0	0	.	0	0	0	17	0	21	2	4	0	6	0	0.00106	1	1.43e-12	1	.	1
snv	chr1	23885453	23885917	ENST00000374561.5;ID3	357	5	1.52647e-06	1.07e-05	18.0969	0.00619	0.00149985	0.00165998	0.000589994	3.35e-07	8.91e-06	1	cds	ID3	ID3	0	0	0	0	0	.	0	0	0	0	0	0	0	5	0	0	0	.	.	.	.	.	.
snv	chr19	11094827	11172489	ENST00000444061.3;SMARCA4	4839	16	1.52647e-06	2.16e-06	4.27236	0.002	0.00129987	0.0838092	0.000109999	2.22e-06	4.92e-05	1	cds	SMARCA4	SMARCA4	1	1	0	0	0	.	0	0	0	1	0	1	2	6	6	0	0	.	.	.	.	.	.
snv	chr1	103343577	103573734	ENST00000353414.4;COL11A1	5301	14	1.52647e-06	9.91e-05	3.41251	0.0341	0.352647	0.0095099	9.9999e-06	5.58e-06	0.000106	1	cds	COL11A1	COL11A1	0	0	0	0	0	.	0	0	0	0	0	6	7	1	0	0	0	.	.	.	.	.	.
snv	chr8	77616323	77776798	ENST00000050961.6;ZFHX4	10701	27	1.52647e-06	2.02e-07	3.26019	0.000419	0.0829171	0.0768892	9.9999e-06	9.87e-06	0.000164	1	cds	ZFHX4	ZFHX4	0	0	0	0	0	.	0	0	0	7	0	2	14	1	0	2	1	.	.	.	.	.	4
snv	chr12	25362731	25398318	ENST00000311936.3;KRAS	564	4	1.52647e-06	0.00107	9.16398	0.174	3e-05	0.317317	0.0109299	1.52e-05	0.000225	1	cds	KRAS	KRAS	1	1	0	0	0	.	0	0	0	0	0	0	0	0	0	2	2	.	.	3.56e-06	1	.	1
snv	chr4	153244035	153269881	ENST00000393956.3;FBXW7	1593	6	1.52647e-06	0.00172	4.86675	0.244	0.023976	0.0542595	0.000159998	2.8e-05	0.000372	1	cds	FBXW7	FBXW7	1	1	0	0	0	.	0	0	0	0	0	0	2	0	4	0	0	.	.	3.12e-07	1	.	1
snv	chr8	106811019	106815763	ENST00000378472.4;ZFPM2	2646	12	1.52647e-06	1.73e-06	5.85996	0.00189	0.944056	0.00711993	3.99996e-05	3.51e-05	0.000424	1	cds	ZFPM2	ZFPM2	0	0	0	0	0	.	0	0	0	4	0	3	5	0	0	0	0	.	.	.	.	3	1
snv	chr8	128748839	128753201	ENST00000524013.1;MYC	1359	19	1.52647e-06	7.9e-18	18.065	7.34e-14	9.99999e-07	0.940051	0.812422	8.73e-05	0.000968	1	cds	MYC	MYC	1	1	0	1	1	.	0	0	0	0	0	0	0	19	0	0	0	.	.	.	.	2	1
snv	chr1	237433796	237995944	ENST00000542537.1;RYR2	14853	34	1.52647e-06	5.82e-08	2.95779	0.000154	0.245754	0.131339	6.99993e-05	0.000223	0.00228	1	cds	RYR2	RYR2	0	0	0	0	0	.	0	0	0	6	0	6	14	5	1	2	0	.	.	.	.	.	.
snv	chr5	31267580	31323412	ENST00000265071.2;CDH6	2370	12	1.52647e-06	5.62e-07	6.54239	0.00087	0.147852	0.0554294	0.00107999	0.000711	0.00675	1	cds	CDH6	CDH6	0	0	0	0	0	.	0	0	0	0	0	1	11	0	0	0	0	.	.	.	.	2	.
snv	chr3	178916613	178952149	ENST00000263967.3;PIK3CA	3204	10	1.52647e-06	0.00026	4.03284	0.068	0.472527	0.125419	0.000429996	0.00172	0.0153	1	cds	PIK3CA	PIK3CA	1	1	0	0	0	.	0	0	0	5	0	2	1	1	1	0	0	.	.	2.03e-12	1	1	1
snv	chr4	62363011	62935884	ENST00000506700.1;LPHN3	3693	19	1.52647e-06	2.54e-10	6.64779	1.18e-06	0.011988	0.501525	0.00575994	0.00222	0.0185	1	cds	LPHN3	LPHN3	0	0	0	0	0	.	0	0	0	1	3	5	7	1	1	1	0	.	.	.	.	.	.
snv	chr2	48035259	48049425	ENST00000434523.2;FBXO11	1053	5	1.52647e-06	0.00153	6.13543	0.227	0.04995	0.287057	0.00330997	0.00287	0.0225	1	cds	FBXO11	FBXO11	1	1	0	0	0	.	0	0	0	0	0	2	0	3	0	0	0	.	.	.	.	.	.
snv	chr18	60795860	60985899	ENST00000333681.4;BCL2	717	10	1.52647e-06	4.61e-10	18.0212	1.71e-06	6.89999e-05	0.927321	0.799502	0.00305	0.0225	1	cds	BCL2	BCL2	1	1	0	1	1	.	0	0	0	0	0	0	1	9	0	0	0	.	.	.	.	3	.
snv	chr14	86087858	86089838	ENST00000330753.4;FLRT2	1980	7	1.52647e-06	0.00105	4.5681	0.173	0.188811	0.0538295	0.00544995	0.00326	0.0228	1	cds	FLRT2	FLRT2	0	0	0	0	0	.	0	0	0	1	1	3	2	0	0	0	0	.	.	.	.	1	.
snv	chr6	146350653	146747752	ENST00000392299.2;GRM1	2718	9	1.52647e-06	0.000341	4.27855	0.0835	0.046953	0.271007	0.00463995	0.00343	0.0228	1	cds	GRM1	GRM1	0	0	0	0	0	.	0	0	0	1	2	2	2	1	1	0	0	.	.	.	.	.	.
snv	chr1	185703911	186159007	ENST00000367492.2;HMCN1	16554	31	1.52647e-06	1.18e-05	2.4197	0.00626	0.205794	0.0731993	0.00494995	0.00415	0.0263	1	cds	HMCN1	HMCN1	0	0	0	0	0	.	0	0	0	9	0	7	8	5	2	0	0	.	.	.	.	3	.
snv	chr6	54735044	54806802	ENST00000306858.7;FAM83B	3033	9	1.52647e-06	0.000739	3.83419	0.149	0.686314	0.00637994	0.0215698	0.00503	0.0304	1	cds	FAM83B	FAM83B	0	0	0	0	0	.	0	0	0	1	0	3	5	0	0	0	0	.	.	.	.	.	1
snv	chr2	50149084	51255411	ENST00000406316.2;NRXN1	4431	13	1.52647e-06	6.21e-05	3.79092	0.0245	0.170829	0.310767	0.00250997	0.00663	0.0383	1	cds	NRXN1	NRXN1	0	0	0	0	0	.	0	0	0	1	0	1	11	0	0	0	0	.	.	.	.	.	.
snv	chr11	92085278	92624276	ENST00000409404.2;FAT3	13671	29	1.52647e-06	2.26e-06	2.74095	0.002	0.0799201	0.193648	0.0098199	0.00736	0.0408	1	cds	FAT3	FAT3	0	0	0	0	0	.	0	0	0	6	0	2	17	1	1	1	1	.	.	.	.	.	.
snv	chr3	73432518	73453435	ENST00000462146.2;PDZRN3	2169	8	1.52647e-06	0.000357	4.76578	0.085	0.443556	0.0514095	0.00877991	0.00917	0.0484	1	cds	PDZRN3	PDZRN3	0	0	0	0	0	.	0	0	0	0	0	3	5	0	0	0	0	.	.	.	.	1	.
snv	chr3	185046994	185200241	ENST00000443863.1;MAP3K13	2466	8	1.52647e-06	0.000816	4.1918	0.153	0.45954	0.111069	0.00408996	0.00947	0.0484	1	cds	MAP3K13	MAP3K13	1	1	0	0	0	.	0	0	0	1	0	3	2	1	0	1	0	.	.	.	.	1	.
snv	chr16	67063310	67132632	ENST00000290858.6;CBFB	546	4	1.52647e-06	0.00095	9.46609	0.16	0.156843	0.156458	0.0101299	0.0109	0.0537	1	cds	CBFB	CBFB	1	1	0	0	0	.	0	0	0	4	0	0	0	0	0	0	0	.	.	.	.	1	.
snv	chr12	128751947	129190837	ENST00000435159.2;TMEM132C	3324	10	1.52647e-06	0.000346	3.88725	0.0835	0.0589411	0.0601994	0.0869891	0.0129	0.0613	1	cds	TMEM132C	TMEM132C	0	0	0	0	0	.	0	0	1	1	0	1	6	0	1	0	0	.	.	0.0267	1	2	3
snv	chr8	2796109	4851938	ENST00000520002.1;CSMD1	10695	21	1.52647e-06	0.000148	2.53712	0.0451	0.633367	0.143639	0.00485995	0.017	0.078	1	cds	CSMD1	CSMD1	0	0	0	0	0	.	0	0	0	3	0	4	12	1	1	0	0	.	.	0.00212	1	.	1
snv	chr6	26156618	26157275	ENST00000304218.3;HIST1H1E	657	6	1.52647e-06	1.56e-05	11.8002	0.00768	0.000769992	0.811732	0.839362	0.0195	0.0864	1	cds	HIST1H1E	HIST1H1E	0	0	0	0	0	.	0	1	0	1	0	0	0	4	0	0	0	.	.	.	.	.	.
snv	chr21	18885447	18965508	ENST00000400169.1;CXADR	850	5	1.52647e-06	0.000596	7.60071	0.133	0.613387	0.0321297	0.0460895	0.0295	0.12	1	cds	CXADR	CXADR	0	0	0	0	0	.	0	0	0	1	0	2	1	0	1	0	0	.	.	.	.	.	.
snv	chr2	212248342	213403254	ENST00000436443.1;ERBB4	3876	11	1.52647e-06	0.000292	3.66701	0.0743	0.667333	0.233298	0.00588994	0.0298	0.12	1	cds	ERBB4	ERBB4	0	0	0	0	0	.	0	0	0	1	0	4	5	1	0	0	0	.	.	.	.	1	1
snv	chr2	5832853	5834176	ENST00000322002.3;SOX11	1323	6	1.52647e-06	0.000671	5.85996	0.145	0.453546	0.0625494	0.0328497	0.0301	0.12	1	cds	SOX11	SOX11	0	0	0	0	0	.	0	0	0	1	0	0	5	0	0	0	0	.	.	.	.	1	.
snv	chr6	129204390	129837489	ENST00000421865.2;LAMA2	9366	20	1.52647e-06	7.08e-05	2.75917	0.0265	0.448551	0.111949	0.0191298	0.0308	0.12	1	cds	LAMA2	LAMA2	0	0	0	0	0	.	0	0	0	6	0	9	4	0	1	0	0	.	.	.	.	.	.
snv	chr1	190067150	190424020	ENST00000367462.3;BRINP3	2298	11	1.52647e-06	2.79e-06	6.18509	0.0021	0.015984	0.699143	0.0884991	0.0315	0.12	1	cds	BRINP3	BRINP3	0	0	0	0	0	.	0	0	1	0	0	3	7	0	0	0	0	.	.	0.0195	1	2	4
snv	chr5	10973567	11565069	ENST00000511377.1;CTNND2	3402	9	1.52647e-06	0.00162	3.41831	0.233	0.118881	0.454935	0.0235498	0.0381	0.141	1	cds	CTNND2	CTNND2	0	0	0	0	0	.	0	0	0	0	1	0	7	0	0	1	0	.	.	.	.	.	.
snv	chr19	53770015	53770918	ENST00000311170.4;VN1R4	903	5	1.52647e-06	0.00078	7.1546	0.151	0.014985	0.105219	0.924351	0.0421	0.151	1	cds	VN1R4	VN1R4	0	0	0	0	0	.	0	0	0	0	0	0	3	0	0	1	1	.	.	.	.	.	.
snv	chr5	24487774	24593599	ENST00000264463.4;CDH10	2364	12	1.52647e-06	5.47e-07	6.55899	0.00087	0.155844	0.308867	0.0350596	0.0469	0.164	1	cds	CDH10	CDH10	0	0	0	0	0	.	0	0	0	3	1	0	6	0	2	0	0	.	.	0.00958	1	1	4
snv	chr8	116426253	116632285	ENST00000519076.1;TRPS1	3105	10	1.52647e-06	0.000204	4.16142	0.0583	0.624376	0.185648	0.0171598	0.0528	0.178	1	cds	TRPS1	TRPS1	0	0	0	0	0	.	0	0	0	4	0	4	2	0	0	0	0	.	.	.	.	2	.
snv	chrX	144903943	144906478	ENST00000370490.1;SLITRK2	2535	10	1.52647e-06	3.97e-05	5.09712	0.0172	0.96004	0.161538	0.0132599	0.0541	0.178	1	cds	SLITRK2	SLITRK2	0	0	0	0	0	.	0	0	0	3	0	2	4	1	0	0	0	.	.	.	.	.	.
snv	chr4	4190532	4228591	ENST00000296358.4;OTOP1	1836	10	1.52647e-06	2.56e-06	7.0377	0.0021	0.164835	0.0775992	0.165988	0.0554	0.178	1	cds	OTOP1	OTOP1	0	0	0	0	0	.	0	0	0	6	0	1	1	0	2	0	0	.	.	.	.	.	3
snv	chr2	168067348	168115870	ENST00000409605.1;XIRP2	2148	11	1.52647e-06	1.48e-06	6.61701	0.00172	0.203796	0.0309097	0.343927	0.0562	0.178	1	cds	XIRP2	XIRP2	0	0	0	0	0	.	0	0	0	0	0	7	4	0	0	0	0	.	.	.	.	.	.
snv	chr14	42355828	42373375	ENST00000298119.4;LRFN5	2157	8	1.52647e-06	0.000344	4.79229	0.0835	0.443556	0.223228	0.0260997	0.0639	0.194	1	cds	LRFN5	LRFN5	0	0	0	0	0	.	0	0	0	0	0	3	5	0	0	0	0	.	.	.	.	2	.
snv	chr8	113237002	114449083	ENST00000297405.5;CSMD3	11121	21	1.52647e-06	0.000248	2.43994	0.0658	0.436563	0.530855	0.0112599	0.0643	0.194	1	cds	CSMD3	CSMD3	0	0	0	0	0	.	0	0	0	1	1	6	10	1	1	1	0	.	.	.	.	1	.
snv	chr8	128748980	128749130	DHS(MCV-38|chr8:128748980-128749130)	150	9	1.97001e-06	9.15e-14	60.0725	8.7e-08	9.29999e-05	0.00237998	0.00107999	6.42e-08	2.3e-05	3	dhs	MYC	MYC	1	1	0	1	1	.	0	0	0	0	0	1	0	8	0	0	0	.	.	.	.	2	1
snv	chr3	187463180	187463330	DHS(MCV-125|chr3:187463180-187463330)	150	5	1.97001e-06	5.55e-07	33.3736	0.0226	0.00849915	0.0127099	9.9999e-06	2.54e-07	4.56e-05	6	dhs	BCL6	BCL6	1	1	1	1	1	.	0	0	0	0	0	0	1	4	0	0	0	.	.	.	.	.	.
snv	chr3	187462860	187463010	DHS(MCV-6|chr3:187462860-187463010)	150	8	1.97001e-06	5.51e-12	53.3978	2.25e-06	0.000179998	0.509215	2.99997e-05	5.91e-07	7.07e-05	7	dhs	BCL6	BCL6	1	1	0	1	1	.	0	0	0	0	1	0	0	7	0	0	0	.	.	.	.	.	.
snv	chr3	187462560	187462710	DHS(MCV-86|chr3:187462560-187462710)	150	11	1.97001e-06	1.86e-17	73.422	5.31e-11	1.3e-05	0.779382	0.00321997	5.44e-06	0.000488	9	dhs	BCL6	BCL6	1	1	0	1	1	.	0	0	0	0	4	0	0	7	0	0	0	.	.	.	.	.	.
snv	chr18	60986980	60987130	DHS(MCV-54|chr18:60986980-60987130)	150	4	1.97001e-06	1.86e-05	26.6989	0.148	0.011988	0.0242998	0.000289997	1.27e-05	0.000912	2	dhs	BCL2	BCL2	1	1	0	1	1	.	0	0	0	0	2	0	0	2	0	0	0	.	.	.	.	3	.
snv	chr16	52531300	52531450	DHS(MCV-21|chr16:52531300-52531450)	150	5	1.97001e-06	5.55e-07	33.3736	0.0226	0.322677	0.135679	9.9999e-06	5.38e-05	0.00322	2	dhs	TOX3	TOX3	0	0	0	0	0	.	0	0	0	3	0	2	0	0	0	0	0	.	.	.	.	.	.
snv	chr5	1295140	1295290	DHS(MCV-38|chr5:1295140-1295290)	150	7	1.97001e-06	2.95e-10	46.7231	8.42e-05	0.0709291	0.000749993	0.0218998	0.000126	0.00646	3	dhs	TERT	TERT	1	1	1	0	0	.	0	0	0	0	0	5	0	0	2	0	0	.	.	.	.	.	1
snv	chr2	27184700	27184850	DHS(MCV-125|chr2:27184700-27184850)	150	4	1.97001e-06	1.86e-05	26.6989	0.148	0.125874	0.00256997	0.00461995	0.000156	0.007	1	dhs	MAPRE3	MAPRE3	0	0	0	0	0	.	0	0	0	0	0	4	0	0	0	0	0	.	.	.	.	.	.
snv	chr3	187461885	187462035	DHS(MCV-8|chr3:187461885-187462035)	150	4	1.97001e-06	1.86e-05	26.6989	0.148	0.010989	0.0774592	0.00259997	0.000219	0.00874	11	dhs	RP11-211G3.2	BCL6	0	1	0	0	1	.	0	0	0	0	0	0	0	4	0	0	0	.	.	.	.	.	.
snv	chr8	128748680	128748830	DHS(MCV-19|chr8:128748680-128748830)	150	6	1.97001e-06	1.38e-08	40.0483	0.00171	0.000219998	0.292307	0.0471195	0.000286	0.0103	5	dhs	MYC	MYC	1	1	0	1	1	.	0	0	0	0	0	0	0	6	0	0	0	.	.	.	.	2	1
snv	chr12	25205940	25206090	DHS(MCV-6|chr12:25205940-25206090)	150	4	1.97001e-06	1.86e-05	26.6989	0.148	0.0049995	0.0189898	0.0417296	0.00036	0.0117	1	dhs	LRMP	LRMP	0	0	0	1	1	.	0	0	0	0	3	0	0	1	0	0	0	.	.	.	.	.	.
snv	chr8	128749260	128749410	DHS(MCV-38|chr8:128749260-128749410)	150	8	1.97001e-06	5.51e-12	53.3978	2.25e-06	0.000139999	0.560414	0.0628294	0.000433	0.013	6	dhs	MYC	MYC	1	1	0	1	1	.	0	0	0	0	0	0	0	8	0	0	0	.	.	.	.	2	1
snv	chr18	60986140	60986290	DHS(MCV-7|chr18:60986140-60986290)	150	8	1.97001e-06	5.51e-12	53.3978	2.25e-06	0.000189998	0.611514	0.0489195	0.000489	0.0135	6	dhs	BCL2	BCL2	1	1	1	1	1	.	0	0	0	0	0	0	0	8	0	0	0	.	.	.	.	3	.
snv	chr3	187463020	187463170	DHS(MCV-14|chr3:187463020-187463170)	150	5	1.97001e-06	5.55e-07	33.3736	0.0226	0.020979	0.666233	0.000619994	0.000698	0.017	12	dhs	BCL6	BCL6	1	1	0	1	1	.	0	0	0	1	2	0	0	2	0	0	0	.	.	.	.	.	.
snv	chr6	28909340	28909490	DHS(MCV-94|chr6:28909340-28909490)	150	4	1.97001e-06	1.86e-05	26.6989	0.148	0.234765	0.0146499	0.00256997	0.00071	0.017	2	dhs	C6orf100	C6orf100	0	0	0	0	0	.	0	0	0	0	0	2	1	0	0	1	0	.	.	.	.	.	.
snv	chr8	128749760	128749910	DHS(MCV-35|chr8:128749760-128749910)	150	5	1.97001e-06	5.55e-07	33.3736	0.0226	0.000759992	0.210488	0.0627794	0.000791	0.0177	7	dhs	MYC	MYC	1	1	0	1	1	.	0	0	0	0	0	0	0	5	0	0	0	.	.	.	.	2	1
snv	chr18	60985905	60986055	DHS(MCV-5|chr18:60985905-60986055)	150	6	1.97001e-06	1.38e-08	40.0483	0.00171	0.000419996	0.830262	0.0485895	0.00123	0.026	8	dhs	BCL2	BCL2	1	1	0	1	1	.	0	0	0	0	0	0	0	6	0	0	0	.	.	.	.	3	.
snv	chr4	182064500	182064650	DHS(MCV-107|chr4:182064500-182064650)	150	4	1.97001e-06	1.86e-05	26.6989	0.148	0.134865	0.0647794	0.00234998	0.00144	0.0274	1	dhs	LINC00290	TENM3	0	0	0	0	0	.	0	0	0	0	0	4	0	0	0	0	0	.	.	.	.	1	1
snv	chr6	103383240	103383390	DHS(MCV-1|chr6:103383240-103383390)	150	4	1.97001e-06	1.86e-05	26.6989	0.148	0.021978	0.0372496	0.0253797	0.00145	0.0274	1	dhs	SNORA33	GRIK2	0	0	0	0	0	.	0	0	0	0	0	1	2	0	0	0	1	.	.	.	.	1	.
snv	chr6	91005820	91005970	DHS(MCV-110|chr6:91005820-91005970)	150	4	1.97001e-06	1.86e-05	26.6989	0.148	0.014985	0.440096	0.0107599	0.00399	0.0716	4	dhs	BACH2	BACH2	0	0	0	1	1	.	0	0	0	0	0	0	0	4	0	0	0	.	.	.	.	1	.
snv	chr8	128749600	128749750	DHS(MCV-33|chr8:128749600-128749750)	150	4	1.97001e-06	1.86e-05	26.6989	0.148	0.016983	0.138279	0.0338197	0.00437	0.0747	8	dhs	MYC	MYC	1	1	0	1	1	.	0	0	0	0	0	0	0	4	0	0	0	.	.	.	.	2	1
snv	chr1	221488680	221488830	DHS(MCV-48|chr1:221488680-221488830)	150	5	1.97001e-06	5.55e-07	33.3736	0.0226	0.0659341	0.0338097	0.0449196	0.00527	0.086	1	dhs	RP11-421L10.1	DUSP10	0	0	0	0	0	.	0	0	0	1	0	0	2	0	0	2	0	.	.	.	.	.	.
snv	chr10	53771040	53771190	DHS(MCV-10|chr10:53771040-53771190)	150	4	1.97001e-06	1.86e-05	26.6989	0.148	0.030969	0.135609	0.0501495	0.00954	0.138	1	dhs	PRKG1	PRKG1	0	0	0	0	0	.	0	0	0	0	0	0	1	0	3	0	0	.	.	.	.	1	1
snv	chr14	96179960	96180110	DHS(MCV-3|chr14:96179960-96180110)	150	6	1.97001e-06	1.38e-08	40.0483	0.00171	0.000549995	0.475645	0.842272	0.00989	0.138	4	dhs	TCL1A	TCL1A	1	1	1	1	1	.	0	0	0	0	3	0	0	3	0	0	0	.	.	.	.	.	.
snv	chr12	117804960	117805110	DHS(MCV-122|chr12:117804960-117805110)	150	4	1.97001e-06	1.86e-05	26.6989	0.148	0.124875	0.0672493	0.0282497	0.0105	0.138	1	dhs	NOS1	NOS1	0	0	0	0	0	.	0	0	0	0	0	3	0	0	0	1	0	.	.	.	.	.	.
snv	chr19	31015005	31015155	DHS(MCV-1|chr19:31015005-31015155)	150	4	1.97001e-06	1.86e-05	26.6989	0.148	0.703297	0.332087	0.00103999	0.0107	0.138	1	dhs	AC011478.1	ZNF536	0	0	0	0	0	.	0	0	0	0	0	1	3	0	0	0	0	.	.	.	.	4	.
snv	chr13	45955325	45955475	DHS(MCV-2|chr13:45955325-45955475)	150	5	1.97001e-06	5.55e-07	33.3736	0.0226	0.0579421	0.0607494	0.0697793	0.0108	0.138	1	dhs	TPT1-AS1	SLC25A30	0	0	0	0	0	.	0	0	0	5	0	0	0	0	0	0	0	.	.	.	.	.	.
snv	chr16	32050540	32050690	DHS(MCV-9|chr16:32050540-32050690)	150	4	1.97001e-06	1.86e-05	26.6989	0.148	0.10989	0.0203198	0.110649	0.0108	0.138	1	dhs	AC142381.1	AC142381.1	0	0	0	0	0	.	0	0	0	4	0	0	0	0	0	0	0	.	.	.	.	.	.
snv	chr18	60984880	60985030	DHS(MCV-4|chr18:60984880-60985030)	150	6	1.97001e-06	1.38e-08	40.0483	0.00171	0.000479995	0.715363	0.820212	0.012	0.149	10	dhs	BCL2	BCL2	1	1	0	1	1	.	0	0	0	0	0	0	0	6	0	0	0	.	.	.	.	3	.
snv	chr18	60988040	60988190	DHS(MCV-36|chr18:60988040-60988190)	150	5	1.97001e-06	5.55e-07	33.3736	0.0226	0.000639994	0.633454	0.845532	0.014	0.168	11	dhs	BCL2	BCL2	1	1	1	1	1	.	0	0	0	0	0	0	0	5	0	0	0	.	.	.	.	3	.
snv	chr11	46156425	46156575	DHS(MCV-2|chr11:46156425-46156575)	150	4	1.97001e-06	1.86e-05	26.6989	0.148	0.304695	0.581394	0.00285997	0.0189	0.219	2	dhs	PHF21A	PHF21A	0	0	0	0	0	.	0	0	0	0	0	1	2	0	0	1	0	.	.	.	.	.	.
snv	chr3	8094640	8094790	DHS(MCV-5|chr3:8094640-8094790)	150	5	1.97001e-06	5.55e-07	33.3736	0.0226	0.00109989	0.96799	0.549545	0.0212	0.238	1	dhs	AC018832.1	LMCD1	0	0	0	0	0	.	0	0	1	3	0	0	0	0	1	0	0	.	.	.	.	.	.
snv	chr8	73626180	73626330	DHS(MCV-1|chr8:73626180-73626330)	150	4	1.97001e-06	1.86e-05	26.6989	0.148	0.759241	0.00197998	0.434016	0.023	0.25	1	dhs	RP11-313C15.1	KCNB2	0	0	0	0	0	.	0	0	0	0	0	2	2	0	0	0	0	.	.	.	.	1	.
snv	chr3	187462185	187463177	Enhancer(chmm/segway|chr3:187462185-187463177)	992	21	1.70723e-06	3.51e-22	24.4573	9.65e-17	9.99999e-07	0.933591	1.99998e-05	6.18e-09	1.84e-06	3	enhancer	BCL6	BCL6	1	1	0	1	1	.	0	0	0	1	8	0	0	12	0	0	0	.	.	.	.	.	.
snv	chr9	37025400	37027710	Enhancer(chmm/segway|chr9:37025400-37027710)	2310	9	1.70723e-06	0.000237	4.50123	0.228	0.000339997	0.0149099	2.99997e-05	4.25e-08	6.33e-06	1	enhancer	PAX5	PAX5	1	1	0	1	1	.	0	0	0	0	0	0	2	7	0	0	0	.	.	.	.	2	.
snv	chr16	52530005	52531876	Enhancer(chmm/segway|chr16:52530005-52531876)	1871	10	1.70723e-06	7.92e-06	6.17485	0.0335	0.365634	0.00177998	9.9999e-06	1.29e-06	0.000128	1	enhancer	TOX3	TOX3	0	0	0	0	0	.	0	0	0	5	0	3	1	1	0	0	0	.	.	.	.	.	.
snv	chr6	91005200	91007200	Enhancer(chmm/segway|chr6:91005200-91007200)	2000	16	1.70723e-06	6.13e-11	9.24252	3.37e-06	7.99999e-06	0.354776	0.00479995	2.49e-06	0.000186	1	enhancer	BACH2	BACH2	0	0	0	1	1	.	0	0	0	1	7	0	1	7	0	0	0	.	.	.	.	1	.
snv	chr18	60985200	60986702	Enhancer(chmm/segway|chr18:60985200-60986702)	887	12	1.70723e-06	4.32e-11	15.63	2.97e-06	9.99999e-07	0.946721	0.0761592	1.1e-05	0.000656	1	enhancer	BCL2	BCL2	1	1	1	1	1	.	0	0	0	0	0	0	0	12	0	0	0	.	.	.	.	3	.
snv	chr5	1295104	1295329	Enhancer(chmm/segway|chr5:1294934-1295329)	225	7	1.70723e-06	1.78e-09	35.9431	6.12e-05	0.0789211	0.000649994	0.0199898	0.000113	0.00561	1	enhancer	TERT	TERT	1	1	1	0	0	.	0	0	0	0	0	5	0	0	2	0	0	.	.	3.34e-07	1	.	1
snv	chr1	175813900	175815500	Enhancer(drm|chr1:175813900-175815500)	1600	8	1.70723e-06	9.9e-05	5.77657	0.143	0.891109	0.000799992	0.00375996	0.000258	0.011	1	enhancer	RP11-222A5.1	TNR	0	0	0	0	0	.	0	0	0	1	0	3	4	0	0	0	0	.	.	.	.	.	.
snv	chr2	136874600	136876200	Enhancer(chmm/segway|chr2:136874600-136876200)	1585	12	1.70723e-06	2.63e-08	8.74686	0.000556	0.000419996	0.117409	0.0714793	0.000326	0.0115	1	enhancer	CXCR4	CXCR4	0	0	0	1	1	.	0	0	0	0	3	0	2	6	0	1	0	.	.	.	.	.	.
snv	chr18	60988063	60988600	Enhancer(chmm/segway|chr18:60988063-60988600)	537	10	1.70723e-06	8.51e-11	21.5142	3.9e-06	6.99999e-06	0.613814	0.882681	0.000347	0.0115	5	enhancer	BCL2	BCL2	1	1	1	1	1	.	0	0	0	0	0	0	0	10	0	0	0	.	.	.	.	3	.
snv	chr14	21077400	21077533	Enhancer(chmm/segway|chr14:21077400-21077533)	133	3	1.70723e-06	0.000233	26.0597	0.226	0.021978	0.0332597	0.00662993	0.000427	0.0127	1	enhancer	RNASE11	RNASE11	0	0	0	0	0	.	0	0	0	0	0	0	0	0	0	3	0	.	.	.	.	.	.
snv	chr1	148930011	148931799	Enhancer(chmm/segway|chr1:148930011-148931799)	1773	12	1.70723e-06	8.7e-08	7.81939	0.00159	0.13986	0.00131999	0.0341297	0.000534	0.0145	2	enhancer	RP11-14N7.2	NBPF16	0	0	0	0	0	.	0	0	0	1	0	0	11	0	0	0	0	.	.	.	.	1	1
snv	chr12	122458687	122459713	Enhancer(chmm/segway|chr12:122458687-122459713)	1026	9	1.70723e-06	4.27e-07	10.1343	0.00534	0.000109999	0.231128	0.289777	0.000609	0.0151	1	enhancer	BCL7A	BCL7A	1	1	1	1	1	.	0	0	0	0	0	0	1	8	0	0	0	.	.	.	.	1	.
snv	chr14	106042400	106043225	Enhancer(chmm/segway|chr14:106042400-106045000)	825	6	1.70723e-06	0.0001	8.40229	0.143	0.000159998	0.213308	0.697413	0.00163	0.0374	1	enhancer	IGHA2	TMEM121	0	0	0	0	0	.	0	0	0	0	4	0	1	1	0	0	0	.	.	.	.	.	.
snv	chrX	12993600	12994000	Enhancer(chmm/segway|chrX:12993600-12994000)	400	6	1.70723e-06	1.78e-06	17.3297	0.0129	0.021978	0.0502795	0.0269997	0.00196	0.0417	3	enhancer	TMSB4X	TMSB4X	0	0	0	1	1	.	0	0	0	0	0	0	1	4	0	1	0	.	.	.	.	1	.
snv	chr14	96179700	96181200	Enhancer(drm|chr14:96179700-96181200)	1380	12	1.70723e-06	5.87e-09	10.0462	0.000155	0.000109999	0.423156	0.850161	0.00247	0.0491	1	enhancer	TCL1A	TCL1A	1	1	1	1	1	.	0	0	0	0	5	0	2	5	0	0	0	.	.	.	.	.	.
snv	chr11	89114121	89114977	Enhancer(chmm/segway|chr11:89114121-89114977)	843	6	1.70723e-06	0.000113	8.22288	0.151	0.0559441	0.0505695	0.0154098	0.00268	0.0499	1	enhancer	NOX4	NOX4	0	0	0	0	0	.	0	0	0	0	0	1	2	2	0	1	0	.	.	.	.	.	.
snv	chr12	25206800	25208200	Enhancer(drm|chr12:25206800-25208200)	1400	9	1.70723e-06	5.25e-06	7.42702	0.0278	0.0079992	0.0567094	0.110579	0.00301	0.0528	3	enhancer	LRMP	LRMP	0	0	0	1	1	.	0	0	0	0	3	3	1	2	0	0	0	.	.	.	.	.	.
snv	chr3	187660429	187663125	Enhancer(chmm/segway|chr3:187660429-187663125)	2696	13	1.70723e-06	1.13e-06	5.57088	0.0104	0.000339997	0.593154	0.552474	0.00574	0.095	1	enhancer	RP11-44H4.1	BCL6	0	1	0	0	1	.	0	0	0	2	4	2	1	4	0	0	0	.	.	.	.	.	.
snv	chr5	26625400	26625700	Enhancer(drm|chr5:26625400-26625700)	300	5	1.70723e-06	7.93e-06	19.2552	0.0335	0.030969	0.0276297	0.142579	0.00618	0.0969	1	enhancer	CTD-2533K21.4	CDH9	0	0	0	0	0	.	0	0	0	0	2	0	3	0	0	0	0	.	.	.	.	1	3
snv	chr16	10972522	10973400	Enhancer(chmm/segway|chr16:10972522-10973400)	878	8	1.70723e-06	1.41e-06	10.5268	0.0111	0.000239998	0.720473	0.949051	0.00783	0.117	1	enhancer	CIITA	CIITA	1	1	0	1	1	.	0	0	0	0	0	1	0	7	0	0	0	.	.	.	.	.	.
snv	chr4	162476200	162477448	Enhancer(chmm/segway|chr4:162476200-162477448)	1248	7	1.70723e-06	0.000133	6.48013	0.17	0.0889111	0.0271797	0.0740293	0.00838	0.119	1	enhancer	FSTL5	FSTL5	0	0	0	0	0	.	0	0	0	0	0	2	2	2	1	0	0	.	.	.	.	.	.
snv	chr7	83687993	83688470	Enhancer(chmm/segway|chr7:83687993-83688470)	477	5	1.70723e-06	7.1e-05	12.1102	0.137	0.681319	0.0661193	0.00526995	0.0105	0.142	1	enhancer	SEMA3A	SEMA3A	0	0	0	0	0	.	0	0	0	0	0	3	2	0	0	0	0	.	.	.	.	.	.
snv	chr1	221488400	221489200	Enhancer(drm|chr1:221488400-221489200)	800	8	1.70723e-06	7.1e-07	11.5531	0.00751	0.0799201	0.0332797	0.095259	0.011	0.143	2	enhancer	RP11-421L10.1	DUSP10	0	0	0	0	0	.	0	0	0	3	0	0	3	0	0	2	0	.	.	.	.	.	.
snv	chr6	122144500	122145000	Enhancer(drm|chr6:122144500-122145000)	500	5	1.70723e-06	8.84e-05	11.5531	0.143	0.296703	0.0607294	0.0230398	0.0162	0.199	1	enhancer	RNU2-8P	GJA1	0	0	0	0	0	.	0	0	0	2	0	2	0	1	0	0	0	.	.	.	.	.	.
snv	chr2	132398549	132399864	Enhancer(chmm/segway|chr2:132398549-132399864)	1032	8	1.70723e-06	4.56e-06	8.95593	0.0256	0.0919081	0.0174298	0.268967	0.0167	0.199	1	enhancer	LINC01087	C2orf27A	0	0	0	0	0	.	0	0	0	0	0	1	5	0	0	2	0	.	.	.	.	.	2
snv	chr18	67024800	67026800	Enhancer(drm|chr18:67024800-67026800)	2000	9	1.70723e-06	8.21e-05	5.19892	0.143	0.619381	0.0095399	0.100899	0.0215	0.246	1	enhancer	DOK6	DOK6	0	0	0	0	0	.	0	0	0	1	0	2	5	1	0	0	0	.	.	0.998	0	.	.
snv	chr17	56408244	56409869	ENST00000579003.1;MIR142	1625	7	1.93333e-06	0.0013	4.39471	0.248	9.99999e-07	0.00380996	3.99996e-05	7.1e-11	4.83e-09	1	lncrna	MIR142	MIR142	0	0	0	0	0	.	0	0	2	0	1	0	0	4	0	0	0	.	.	.	.	.	.
snv	chr3	187461473	187463208	ENST00000450760.1;RP11-211G3.2	536	7	1.93333e-06	1.39e-06	13.3235	0.00545	0.00110999	0.315357	0.000869991	3.92e-05	0.00133	10	lncrna	RP11-211G3.2	RP11-211G3.2	0	0	0	0	0	.	0	0	0	1	2	0	0	4	0	0	0	.	.	.	.	.	.
snv	chr7	19183915	19185876	ENST00000452700.1;AC003986.5	1050	6	1.93333e-06	0.000689	5.82972	0.167	0.491508	0.0827092	0.00132999	0.0032	0.0564	1	lncrna	AC003986.5	AC003986.5	0	0	0	0	0	.	0	0	0	0	0	2	3	0	1	0	0	.	.	.	.	.	.
snv	chr15	94406337	94421585	ENST00000554530.1;RP11-76E17.3	1256	7	1.93333e-06	0.000292	5.68583	0.108	0.022977	0.0423896	0.0582894	0.00332	0.0564	1	lncrna	RP11-76E17.3	RP11-76E17.3	0	0	0	0	0	.	0	0	0	1	0	3	1	0	0	1	1	.	.	.	.	.	.
snv	chr3	187462747	187463747	ENST00000496823.1;BCL6(Promoter|chr3:187462747-187463747)	1000	17	1.76259e-06	1.79e-16	19.0234	9.31e-12	1.4e-05	0.324147	9.9999e-06	1.4e-08	2.63e-06	4	promoter1kb	BCL6	BCL6	1	1	1	1	1	.	0	0	0	1	3	0	2	11	0	0	0	.	.	.	.	.	.
snv	chr8	128747966	128748966	ENST00000524013.1;MYC(Promoter|chr8:128747966-128748966)	970	14	1.76259e-06	6.92e-13	16.1509	1.8e-08	5e-06	0.255427	0.0231498	4.99e-06	0.000313	4	promoter1kb	MYC	MYC	1	1	0	1	1	.	0	0	0	0	0	0	0	14	0	0	0	.	.	.	.	2	1
snv	chr3	187460974	187461974	ENST00000450760.1;RP11-211G3.2(Promoter|chr3:187460974-187461974)	1000	6	1.76259e-06	0.000331	6.71415	0.0972	0.000479995	0.0160198	0.00384996	4.99e-06	0.000313	8	promoter1kb	RP11-211G3.2	RP11-211G3.2	0	0	0	0	0	.	0	0	0	0	0	0	0	6	0	0	0	.	.	.	.	.	.
snv	chr18	60985899	60986545	ENST00000589955.1;BCL2(Promoter|chr18:60985545-60986545)	646	12	1.76259e-06	1.68e-12	20.7868	2.91e-08	7.99999e-06	0.98767	0.115849	0.000102	0.00479	3	promoter1kb	BCL2	BCL2	1	1	1	1	1	.	0	0	0	0	0	0	0	12	0	0	0	.	.	.	.	3	.
snv	chr11	82867530	82868481	ENST00000298281.4;PCF11(Promoter|chr11:82867530-82868530)	951	7	1.76259e-06	3.03e-05	8.23677	0.028	0.958042	0.0162698	9.9999e-05	0.000162	0.00609	1	promoter1kb	PCF11	PCF11	0	0	0	0	0	.	0	0	0	2	0	1	4	0	0	0	0	.	.	.	.	.	.
snv	chr5	1294781	1295604	ENST00000334602.6;TERT(Promoter|chr5:1294604-1295604)	604	7	1.76259e-06	1.65e-06	12.9688	0.00409	0.0589411	0.000949991	0.0354396	0.000199	0.00624	2	promoter1kb	TERT	TERT	1	1	1	0	0	.	0	0	0	0	0	5	0	0	2	0	0	.	.	.	.	.	1
snv	chr2	136874807	136875807	ENST00000466288.1;CXCR4(Promoter|chr2:136874807-136875807)	985	10	1.76259e-06	3.47e-08	11.3607	0.00023	0.000309997	0.184128	0.209048	0.000914	0.0245	2	promoter1kb	CXCR4	CXCR4	0	0	0	1	1	.	0	0	0	0	3	0	2	5	0	0	0	.	.	.	.	.	.
snv	chrX	12993277	12994277	ENST00000380633.1;TMSB4X(Promoter|chrX:12993277-12994277)	1000	6	1.76259e-06	0.000331	6.71415	0.0972	0.026973	0.0176598	0.0442396	0.00147	0.0345	2	promoter1kb	TMSB4X	TMSB4X	0	0	0	1	1	.	0	0	0	0	0	0	1	4	0	1	0	.	.	.	.	1	.
snv	chr14	96179935	96180935	ENST00000556450.1;TCL1A(Promoter|chr14:96179935-96180935)	880	9	1.76259e-06	1.57e-07	11.4446	0.000628	0.000209998	0.377986	0.856041	0.00385	0.0746	2	promoter1kb	TCL1A	TCL1A	1	1	1	1	1	.	0	0	0	0	4	0	1	4	0	0	0	.	.	.	.	.	.
snv	chrX	33145977	33146977	ENST00000378677.2;DMD(Promoter|chrX:33145977-33146977)	981	7	1.76259e-06	3.68e-05	7.98488	0.028	0.048951	0.337397	0.00426996	0.00397	0.0746	1	promoter1kb	DMD	DMD	0	0	0	1	1	.	0	0	0	0	0	2	1	4	0	0	0	.	.	.	.	1	.
snv	chr4	135248104	135249104	ENST00000515491.1;RP11-400D2.2(Promoter|chr4:135248104-135249104)	1000	7	1.76259e-06	4.15e-05	7.83317	0.028	0.300699	0.353256	0.00107999	0.00588	0.1	3	promoter1kb	RP11-400D2.2	RP11-400D2.2	0	0	0	0	0	.	0	0	0	0	0	3	3	0	0	1	0	.	.	.	.	.	.
snv	chr16	33347779	33348779	ENST00000568752.1;RP11-989E6.10(Promoter|chr16:33347779-33348779)	547	5	1.76259e-06	0.000155	10.2287	0.0926	0.265734	0.0118399	0.0482395	0.00735	0.115	1	promoter1kb	RP11-989E6.10	RP11-989E6.10	0	0	0	0	0	.	0	0	0	0	0	0	4	1	0	0	0	.	.	.	.	.	.
snv	chr17	56409369	56410369	ENST00000579003.1;MIR142(Promoter|chr17:56409369-56410369)	1000	6	1.76259e-06	0.000331	6.71415	0.0972	0.000809992	0.486625	0.519305	0.00933	0.135	4	promoter1kb	MIR142	MIR142	0	0	0	0	0	.	0	1	0	0	1	0	1	3	0	0	0	.	.	.	.	.	.
snv	chr12	54121029	54122029	ENST00000262059.4;CALCOCO1(Promoter|chr12:54121029-54122029)	1000	6	1.76259e-06	0.000331	6.71415	0.0972	0.30969	0.0715993	0.0126499	0.012	0.161	1	promoter1kb	CALCOCO1	CALCOCO1	0	0	0	0	0	.	0	0	0	0	0	3	2	0	1	0	0	.	.	.	.	.	.
snv	chr11	102187715	102188715	ENST00000526421.1;BIRC3(Promoter|chr11:102187715-102188715)	1000	7	1.76259e-06	4.15e-05	7.83317	0.028	0.000839992	0.747993	0.885261	0.0203	0.241	2	promoter1kb	BIRC3	BIRC3	1	1	0	1	1	.	0	0	0	0	0	0	0	6	1	0	0	.	.	.	.	.	.
snv	chr2	22599966	22600966	ENST00000419013.1;AC096570.2(Promoter|chr2:22599966-22600966)	1000	6	1.76259e-06	0.000331	6.71415	0.0972	0.723277	0.0766392	0.0101299	0.0205	0.241	1	promoter1kb	AC096570.2	AC096570.2	0	0	0	0	0	.	0	0	0	1	0	2	2	1	0	0	0	.	.	.	.	.	.
snv	chr10	2543475	2544475	ENST00000438753.1;RP11-526P5.2(Promoter|chr10:2543475-2544475)	1000	8	1.76259e-06	4.58e-06	8.95219	0.00554	0.00579942	0.201218	0.529935	0.0221	0.244	2	promoter1kb	RP11-526P5.2	RP11-526P5.2	0	0	0	0	0	.	0	0	1	4	0	0	3	0	0	0	0	.	.	.	.	.	.
snv	chr17	56407869	56411869	ENST00000579003.1;MIR142(Promoter|chr17:56407869-56411869)	4000	15	1.73322e-06	4.48e-06	4.26746	0.0016	3e-06	0.00398996	3.99996e-05	2.07e-10	3.17e-07	3	promoter4kb	MIR142	MIR142	0	0	0	0	0	.	0	1	2	3	1	1	2	4	1	0	0	.	.	.	.	.	.
snv	chr3	187461247	187465247	ENST00000496823.1;BCL6(Promoter|chr3:187461247-187465247)	4000	29	1.73322e-06	2.59e-17	8.25042	9.17e-13	9.99999e-07	0.0712693	9.9999e-06	2.99e-10	3.17e-07	1	promoter4kb	BCL6	BCL6	1	1	1	1	1	.	0	0	0	3	9	0	2	15	0	0	0	.	.	.	.	.	.
snv	chr8	128746466	128750466	ENST00000524013.1;MYC(Promoter|chr8:128746466-128750466)	3970	28	1.73322e-06	1.78e-16	8.02611	2.69e-12	9.99999e-07	0.00930991	0.000329997	1.16e-09	8.21e-07	1	promoter4kb	MYC	MYC	1	1	0	1	1	.	0	0	0	1	0	1	0	24	0	2	0	1	0	.	.	2	1
snv	chr17	7576437	7580437	ENST00000574684.1;TP53(Promoter|chr17:7576437-7580437)	2932	10	1.73322e-06	0.00035	3.88127	0.0284	0.544456	9.9999e-06	9.9999e-06	1.65e-08	8.76e-06	1	promoter4kb	TP53	TP53	1	1	0	0	0	.	0	0	0	4	0	4	2	0	0	0	0	.	.	.	.	.	1
snv	chr6	91004461	91008461	ENST00000257749.4;BACH2(Promoter|chr6:91004461-91008461)	4000	18	1.73322e-06	3.81e-08	5.12095	5.4e-05	5e-06	0.245458	0.00203998	5.43e-07	0.000231	2	promoter4kb	BACH2	BACH2	0	0	0	1	1	.	0	0	0	2	8	0	1	7	0	0	0	.	.	.	.	1	.
snv	chr6	93519759	93523759	ENST00000459381.1;AL589947.1(Promoter|chr6:93519759-93523759)	4000	9	1.73322e-06	0.0101	2.56047	0.218	0.422577	0.000299997	0.000129999	2.96e-06	0.00105	1	promoter4kb	AL589947.1	AL589947.1	0	0	0	0	0	.	0	0	0	1	0	5	2	1	0	0	0	.	.	.	.	.	.
snv	chr5	161272197	161276197	ENST00000023897.6;GABRA1(Promoter|chr5:161272197-161276197)	4000	9	1.73322e-06	0.0101	2.56047	0.218	0.594406	0.00612994	9.9999e-06	6e-06	0.00173	1	promoter4kb	GABRA1	GABRA1	0	0	0	0	0	.	0	0	0	1	0	2	6	0	0	0	0	.	.	.	.	.	2
snv	chr4	135246604	135250604	ENST00000515491.1;RP11-400D2.2(Promoter|chr4:135246604-135250604)	4000	18	1.73322e-06	3.81e-08	5.12095	5.4e-05	0.324675	0.0122999	9.9999e-06	6.52e-06	0.00173	1	promoter4kb	RP11-400D2.2	RP11-400D2.2	0	0	0	0	0	.	0	0	0	1	0	7	7	1	0	2	0	.	.	.	.	.	.
snv	chr2	91766393	91770393	ENST00000567067.1;RP11-575H3.1(Promoter|chr2:91766393-91770393)	4000	14	1.73322e-06	1.95e-05	3.98296	0.00406	0.104895	0.00150998	0.000919991	2.05e-05	0.00484	1	promoter4kb	RP11-575H3.1	RP11-575H3.1	0	0	0	0	0	.	0	0	0	0	0	0	14	0	0	0	0	.	.	.	.	.	.
snv	chr4	29749818	29753818	ENST00000390756.1;AC109351.1(Promoter|chr4:29749818-29753818)	4000	11	1.73322e-06	0.00105	3.12947	0.0556	0.542458	0.0692693	9.9999e-06	4.71e-05	0.01	1	promoter4kb	AC109351.1	AC109351.1	0	0	0	0	0	.	0	0	0	2	0	2	7	0	0	0	0	0.622	0	.	.	.	.
snv	chr6	134493517	134497517	ENST00000489458.2;SGK1(Promoter|chr6:134493517-134497517)	3174	8	1.73322e-06	0.00796	2.86828	0.218	0.016983	0.0290597	0.000899991	5.45e-05	0.0105	1	promoter4kb	SGK1	SGK1	0	0	0	1	1	.	0	0	0	0	0	2	0	4	2	0	0	.	.	.	.	.	.
snv	chr18	60984045	60988045	ENST00000589955.1;BCL2(Promoter|chr18:60984045-60988045)	3385	15	1.73322e-06	6.04e-07	5.04278	0.000467	2e-06	0.894681	0.366286	7.64e-05	0.0135	7	promoter4kb	BCL2	BCL2	1	1	1	1	1	.	0	0	0	0	2	0	1	12	0	0	0	.	.	.	.	3	.
snv	chr5	1293104	1297104	ENST00000334602.6;TERT(Promoter|chr5:1293104-1297104)	2427	8	1.73322e-06	0.00163	3.75109	0.0836	0.0679321	0.000369996	0.0339897	9.62e-05	0.0154	5	promoter4kb	TERT	TERT	1	1	1	0	0	.	0	0	0	0	0	5	1	0	2	0	0	.	.	.	.	.	1
snv	chr10	130756326	130760326	ENST00000453367.1;RP11-442O18.1(Promoter|chr10:130756326-130760326)	4000	11	1.73322e-06	0.00105	3.12947	0.0556	0.866134	0.106269	9.9999e-06	0.000103	0.0154	1	promoter4kb	RP11-442O18.1	RP11-442O18.1	0	0	0	0	0	.	0	0	0	3	0	2	6	0	0	0	0	1	0	.	.	.	1
snv	chr8	72266979	72270979	ENST00000388740.3;EYA1(Promoter|chr8:72266979-72270979)	3851	10	1.73322e-06	0.00262	2.95505	0.115	1	0.099199	9.9999e-06	0.000109	0.0154	1	promoter4kb	EYA1	EYA1	0	0	0	0	0	.	0	0	0	3	0	3	4	0	0	0	0	.	.	.	.	.	.
snv	chr3	186461624	186465624	ENST00000609726.1;RP11-573D15.8(Promoter|chr3:186461624-186465624)	3995	9	1.73322e-06	0.0101	2.56368	0.218	0.424575	0.000269997	0.0095799	0.00012	0.0159	1	promoter4kb	RP11-573D15.8	RP11-573D15.8	0	0	0	0	0	.	0	0	0	0	0	4	4	1	0	0	0	.	.	.	.	.	.
snv	chr14	29857552	29861552	ENST00000549515.1;RP11-260G13.1(Promoter|chr14:29857552-29861552)	4000	10	1.73322e-06	0.00341	2.84497	0.115	0.855145	0.175318	9.9999e-06	0.000156	0.0195	1	promoter4kb	RP11-260G13.1	RP11-260G13.1	0	0	0	0	0	.	0	0	0	3	0	2	4	0	1	0	0	1	0	.	.	.	.
snv	chr12	122457792	122461792	ENST00000261822.4;BCL7A(Promoter|chr12:122457792-122461792)	3908	17	1.73322e-06	1.44e-07	4.95031	0.000165	9.99999e-06	0.668323	0.264727	0.00018	0.0212	2	promoter4kb	BCL7A	BCL7A	1	1	1	1	1	.	0	0	0	1	2	1	1	12	0	0	0	.	.	.	.	1	.
snv	chrX	12991227	12995227	ENST00000451311.2;TMSB4X(Promoter|chrX:12991227-12995227)	3774	10	1.73322e-06	0.00227	3.01534	0.11	0.016983	0.0238298	0.00465995	0.000191	0.0213	1	promoter4kb	TMSB4X	TMSB4X	0	0	0	1	1	.	0	0	0	1	0	1	2	5	0	1	0	.	.	.	.	1	.
snv	chr7	88267835	88271835	ENST00000390184.1;AC006988.1(Promoter|chr7:88267835-88271835)	3979	10	1.73322e-06	0.00329	2.85999	0.115	0.966034	0.212858	9.9999e-06	0.000205	0.0214	1	promoter4kb	AC006988.1	AC006988.1	0	0	0	0	0	.	0	0	0	3	0	2	5	0	0	0	0	.	.	.	.	.	.
snv	chr8	34083957	34087957	ENST00000522460.1;RP1-84O15.2(Promoter|chr8:34083957-34087957)	4000	10	1.73322e-06	0.00341	2.84497	0.115	0.481518	0.0402096	0.000109999	0.000212	0.0214	1	promoter4kb	RP1-84O15.2	RP1-84O15.2	0	0	0	0	0	.	0	0	0	2	0	1	6	0	0	1	0	.	.	.	.	.	.
snv	chr12	25203674	25207674	ENST00000547044.1;LRMP(Promoter|chr12:25203674-25207674)	4000	13	1.73322e-06	7.92e-05	3.69846	0.0103	0.000129999	0.202648	0.0888891	0.000229	0.0221	2	promoter4kb	LRMP	LRMP	0	0	0	1	1	.	0	0	0	0	5	3	1	4	0	0	0	.	.	.	.	.	.
snv	chr4	190392301	190396301	ENST00000378770.1;HSP90AA4P(Promoter|chr4:190392301-190396301)	3649	15	1.73322e-06	1.5e-06	4.67795	0.000783	0.704296	0.395076	9.9999e-06	0.000266	0.0246	1	promoter4kb	HSP90AA4P	HSP90AA4P	0	0	0	0	0	.	0	0	0	2	0	4	8	1	0	0	0	.	.	.	.	.	1
snv	chr16	7380751	7384751	ENST00000311745.5;RBFOX1(Promoter|chr16:7380751-7384751)	3913	10	1.73322e-06	0.00293	2.90822	0.115	0.731269	0.134099	2.99997e-05	0.000279	0.0247	1	promoter4kb	RBFOX1	RBFOX1	0	0	0	0	0	.	0	0	0	1	0	3	5	1	0	0	0	.	.	.	.	1	2
snv	chr5	24643087	24647087	ENST00000264463.4;CDH10(Promoter|chr5:24643087-24647087)	4000	14	1.73322e-06	1.95e-05	3.98296	0.00406	0.148851	0.0846892	0.000329997	0.000375	0.0318	1	promoter4kb	CDH10	CDH10	0	0	0	0	0	.	0	0	0	1	0	3	7	3	0	0	0	.	.	0.131	1	1	4
snv	chr2	136871813	136875813	ENST00000409817.1;CXCR4(Promoter|chr2:136871813-136875813)	2917	13	1.73322e-06	3.11e-06	5.0716	0.00151	0.000409996	0.351296	0.0384196	0.000478	0.0389	4	promoter4kb	CXCR4	CXCR4	0	0	0	1	1	.	0	0	0	0	3	0	2	7	0	1	0	.	.	.	.	.	.
snv	chr7	114052329	114056329	ENST00000393494.2;FOXP2(Promoter|chr7:114052329-114056329)	4000	9	1.73322e-06	0.0101	2.56047	0.218	0.603397	0.95697	9.9999e-06	0.000495	0.0389	1	promoter4kb	FOXP2	FOXP2	0	0	0	0	0	.	0	0	0	2	0	1	5	1	0	0	0	.	.	.	.	.	1
snv	chr12	113493495	113497495	ENST00000257600.3;DTX1(Promoter|chr12:113493495-113497495)	3741	11	1.73322e-06	0.000618	3.34613	0.0467	0.00309969	0.0516395	0.0390896	0.00053	0.0402	1	promoter4kb	DTX1	DTX1	0	0	0	1	1	.	0	0	0	2	3	0	2	2	0	2	0	.	.	.	.	.	.
snv	chr11	31825561	31829561	ENST00000533156.1;PAX6(Promoter|chr11:31825561-31829561)	3990	9	1.73322e-06	0.00998	2.56689	0.218	0.475524	0.284387	6.99993e-05	0.000752	0.0551	1	promoter4kb	PAX6	PAX6	0	0	0	0	0	.	0	0	0	4	0	1	3	1	0	0	0	.	.	.	.	.	.
snv	chr12	41829485	41833485	ENST00000539469.2;PDZRN4(Promoter|chr12:41829485-41833485)	3931	9	1.73322e-06	0.00913	2.60542	0.218	0.982018	0.234658	4.99995e-05	0.000887	0.0628	1	promoter4kb	PDZRN4	PDZRN4	0	0	0	0	0	.	0	0	0	3	0	3	3	0	0	0	0	.	.	.	.	.	.
snv	chr3	13976879	13980879	ENST00000532753.1;TPRXL(Promoter|chr3:13976879-13980879)	3958	10	1.73322e-06	0.00317	2.87516	0.115	0.893107	0.0605394	0.000269997	0.00108	0.074	1	promoter4kb	TPRXL	TPRXL	0	0	0	0	0	.	0	0	0	4	0	2	4	0	0	0	0	.	.	.	.	.	.
snv	chr8	64615314	64619314	ENST00000522857.1;RP11-579E24.2(Promoter|chr8:64615314-64619314)	4000	17	1.73322e-06	1.98e-07	4.83645	0.00017	0.00109989	0.919291	0.0202998	0.00144	0.0955	1	promoter4kb	RP11-579E24.2	RP11-579E24.2	0	0	0	0	0	.	0	2	0	4	0	6	4	0	0	1	0	.	.	0.998	0	.	.
snv	chr16	65208476	65212476	ENST00000563754.1;RP11-95H3.1(Promoter|chr16:65208476-65212476)	4000	9	1.73322e-06	0.0101	2.56047	0.218	0.121878	0.0096899	0.0295297	0.00223	0.143	1	promoter4kb	RP11-95H3.1	RP11-95H3.1	0	0	0	0	0	.	0	0	0	0	0	0	8	1	0	0	0	.	.	.	.	.	.
snv	chr1	57754737	57758737	ENST00000371231.1;DAB1(Promoter|chr1:57754737-57758737)	3933	9	1.73322e-06	0.00915	2.60409	0.218	0.17982	0.0286697	0.00710993	0.00232	0.145	1	promoter4kb	DAB1	DAB1	0	0	0	0	0	.	0	0	0	1	0	0	8	0	0	0	0	.	.	.	.	1	.
snv	chr19	31638362	31642362	ENST00000598480.1;AC020952.1(Promoter|chr19:31638362-31642362)	3607	14	1.73322e-06	6.29e-06	4.41692	0.00218	0.674326	0.122299	0.000469995	0.00243	0.146	1	promoter4kb	AC020952.1	AC020952.1	0	0	0	0	0	.	0	0	0	4	0	2	8	0	0	0	0	.	.	0.573	0	.	1
snv	chr7	18533362	18537362	ENST00000476135.1;HDAC9(Promoter|chr7:18533362-18537362)	3894	9	1.73322e-06	0.00862	2.63017	0.218	0.301698	0.183428	0.000739993	0.00254	0.146	1	promoter4kb	HDAC9	HDAC9	0	0	0	0	0	.	0	0	0	2	0	6	1	0	0	0	0	.	.	.	.	.	.
snv	chr3	94655107	94659107	ENST00000463200.1;LINC00879(Promoter|chr3:94655107-94659107)	4000	9	1.73322e-06	0.0101	2.56047	0.218	0.354645	0.141829	0.000829992	0.00259	0.146	1	promoter4kb	LINC00879	LINC00879	0	0	0	0	0	.	0	0	0	0	0	2	6	0	1	0	0	1	0	.	.	.	.
snv	chr1	179558748	179562594	ENST00000367614.1;TDRD5(Promoter|chr1:179558748-179562748)	3590	10	1.73322e-06	0.00159	3.16988	0.082	0.205794	0.0307697	0.00666993	0.00261	0.146	1	promoter4kb	TDRD5	TDRD5	0	0	0	0	0	.	0	0	0	0	1	3	6	0	0	0	0	.	.	.	.	.	.
snv	chr19	39427272	39431272	ENST00000599320.1;CTC-360G5.9(Promoter|chr19:39427272-39431272)	3410	9	1.73322e-06	0.00377	3.00349	0.125	0.000219998	0.473335	0.424406	0.00271	0.147	1	promoter4kb	CTC-360G5.9	CTC-360G5.9	0	0	0	0	0	.	0	2	0	1	0	3	2	0	0	1	0	.	.	.	.	.	.
snv	chr7	19183044	19187044	ENST00000275461.3;FERD3L(Promoter|chr7:19183044-19187044)	3502	11	1.73322e-06	0.000361	3.57449	0.0293	0.538462	0.0232598	0.00365996	0.00279	0.147	3	promoter4kb	FERD3L	FERD3L	0	0	0	0	0	.	0	0	0	1	0	2	6	0	1	1	0	.	.	.	.	.	.
snv	chr13	66790382	66794382	ENST00000581678.1;MIR4704(Promoter|chr13:66790382-66794382)	4000	9	1.73322e-06	0.0101	2.56047	0.218	0.27972	0.0118399	0.0141299	0.00284	0.147	1	promoter4kb	MIR4704	MIR4704	0	0	0	0	0	.	0	0	0	1	1	3	4	0	0	0	0	.	.	.	.	.	.
snv	chr7	56558817	56562817	ENST00000566570.1;RP11-760D2.11(Promoter|chr7:56558817-56562817)	4000	16	1.73322e-06	9.7e-07	4.55195	0.000537	0.553447	0.0769992	0.00122999	0.00312	0.158	1	promoter4kb	RP11-760D2.11	RP11-760D2.11	0	0	0	0	0	.	0	0	0	1	0	3	10	1	1	0	0	.	.	0.0895	1	.	1
snv	chr5	88176976	88180976	ENST00000508569.1;MEF2C(Promoter|chr5:88176976-88180976)	4000	11	1.73322e-06	0.00105	3.12947	0.0556	0.494505	0.346577	0.000369996	0.00364	0.18	1	promoter4kb	MEF2C	MEF2C	0	0	0	0	0	.	0	0	0	2	0	1	6	0	1	1	0	0.125	1	.	.	1	1
snv	chr14	96179817	96183817	ENST00000556386.1;RP11-164H13.1(Promoter|chr14:96179817-96183817)	3880	16	1.73322e-06	6.57e-07	4.69274	0.000481	0.000209998	0.430416	0.750012	0.00384	0.185	5	promoter4kb	RP11-164H13.1	RP11-164H13.1	0	0	1	0	0	.	0	0	0	0	4	2	4	5	1	0	0	.	.	.	.	.	.
snv	chr10	128357079	128361000	ENST00000544758.1;C10orf90(Promoter|chr10:128357079-128361079)	3681	9	1.73322e-06	0.00611	2.78237	0.193	0.165834	0.0187198	0.0234998	0.00408	0.192	1	promoter4kb	C10orf90	C10orf90	0	0	0	0	0	.	0	0	0	2	0	4	1	2	0	0	0	.	.	.	.	.	.
snv	chr7	110729150	110733150	ENST00000464835.1;LRRN3(Promoter|chr7:110729150-110733150)	4000	9	1.73322e-06	0.0101	2.56047	0.218	0.0709291	0.255607	0.00487995	0.00477	0.22	1	promoter4kb	LRRN3	LRRN3	0	0	0	0	0	.	0	0	0	2	0	0	2	2	0	3	0	.	.	.	.	.	.
snv	chr16	10969188	10973188	ENST00000537380.1;CIITA(Promoter|chr16:10969188-10973188)	3946	14	1.73322e-06	1.68e-05	4.03747	0.00406	0.000139999	0.767692	0.920061	0.00522	0.233	3	promoter4kb	CIITA	CIITA	1	1	0	1	1	.	0	0	0	0	1	4	1	8	0	0	0	.	.	.	.	.	.
snv	chr9	106085316	106089316	ENST00000411575.1;RP11-341A22.2(Promoter|chr9:106085316-106089316)	4000	11	1.73322e-06	0.00105	3.12947	0.0556	0.000419996	0.385656	0.616834	0.00526	0.233	1	promoter4kb	RP11-341A22.2	RP11-341A22.2	0	0	0	0	0	.	0	2	0	0	0	3	5	0	1	0	0	.	.	.	.	.	.
snv	chr4	40196527	40200527	ENST00000381799.5;RHOH(Promoter|chr4:40196527-40200527)	4000	13	1.73322e-06	7.92e-05	3.69846	0.0103	0.000159998	0.829172	0.835592	0.00572	0.248	1	promoter4kb	RHOH	RHOH	1	1	0	1	1	.	0	0	0	2	1	1	0	9	0	0	0	.	.	.	.	1	.
snv	chr21	11021109	11098925	ENST00000470054.1;BAGE2	1537	9	1.77914e-06	1.51e-05	6.4916	0.00664	0.170829	0.145289	0.000549995	0.00102	0.0194	1	pseudogene	BAGE2	BAGE2	0	0	0	0	0	.	0	0	0	0	0	0	9	0	0	0	0	.	.	.	.	.	1
snv	chr1	166572911	166594475	ENST00000477875.1;FMO9P	1605	7	1.77914e-06	0.000755	4.8351	0.0888	0.261738	0.0611594	0.0316497	0.0189	0.18	1	pseudogene	FMO9P	FMO9P	0	0	0	0	0	.	0	0	0	0	0	4	2	0	1	0	0	.	.	.	.	.	.
snv	chr15	65588388	65588504	ENST00000362698.1;RNU5A-1	116	4	1.9646e-06	6.77e-06	34.6194	0.0598	0.036963	0.710113	0.0832292	0.0566	0.0566	1	sncrna	RNU5A-1	RNU5A-1	0	0	0	0	0	.	0	0	0	1	0	0	1	2	0	0	0	.	.	.	.	.	.
snv	chr17	56408142	56411914	TFP(ZBTB7A|chr17:56408142-56411914)	3772	14	1.89764e-06	2.74e-05	3.85776	0.046	2e-06	0.00418996	2.99997e-05	1.13e-10	1.93e-07	2	tfp	MIR142	BZRAP1	0	0	0	0	0	ZBTB7A	0	1	2	2	1	1	2	4	1	0	0	.	.	.	.	.	.
snv	chr3	187462368	187463923	TFP(TBP|chr3:187462368-187463923)	1555	27	1.89764e-06	1.15e-24	18.0473	5.39e-19	9.99999e-07	0.728293	9.9999e-06	2.59e-09	1.63e-06	2	tfp	BCL6	BCL6	1	1	1	1	1	TBP	0	0	0	3	9	0	2	13	0	0	0	.	.	.	.	.	.
snv	chr8	128748281	128749884	TFP(KAT2A|chr8:128748281-128749884)	1573	24	1.89764e-06	7.87e-21	15.8585	1.84e-15	9.99999e-07	0.0352496	0.000229998	2.86e-09	1.63e-06	2	tfp	MYC	MYC	1	1	0	1	1	KAT2A	0	0	0	0	0	1	0	23	0	0	0	.	.	.	.	2	1
snv	chr9	37026383	37026786	TFP(CTCF|chr9:37026383-37026786)	403	5	1.89764e-06	5.29e-05	12.8957	0.0647	0.00105999	0.0813192	2.99997e-05	5.59e-07	0.000238	2	tfp	PAX5	PAX5	1	1	0	1	1	CTCF	0	0	0	0	0	0	0	5	0	0	0	.	.	.	.	2	.
snv	chr17	7576584	7577018	TFP(CTCF|chr17:7576554-7577043)	330	4	1.89764e-06	0.000329	12.5987	0.166	0.538462	0.000169998	8.99991e-05	1.59e-06	0.000543	2	tfp	TP53	TP53	1	1	0	0	0	CTCF	0	0	0	2	0	2	0	0	0	0	0	.	.	.	.	.	1
snv	chr6	91004986	91006028	TFP(CTCF|chr6:91004986-91006028)	1042	13	1.89764e-06	6.55e-11	12.9674	2.19e-06	7.99999e-06	0.125849	0.0125699	2.34e-06	0.000665	3	tfp	BACH2	BACH2	0	0	0	1	1	CTCF	0	0	0	1	5	0	0	7	0	0	0	.	.	.	.	1	.
snv	chr21	17566329	17567081	TFP(RAD21|chr21:17566329-17567081)	752	6	1.89764e-06	0.000108	8.293	0.0983	0.0539461	0.152028	9.9999e-06	1.23e-05	0.003	1	tfp	SNORD74	USP25	0	0	0	0	0	RAD21	1	0	0	2	0	0	0	3	0	1	0	.	.	.	.	1	1
snv	chr16	52531049	52531523	TFP(JUND|chr16:52531049-52531523)	474	7	1.89764e-06	5.47e-07	15.3496	0.00484	0.332667	0.0509595	9.9999e-06	2.34e-05	0.00499	3	tfp	TOX3	TOX3	0	0	0	0	0	JUND	0	0	0	3	0	3	0	1	0	0	0	.	.	.	.	.	.
snv	chr11	82868018	82868459	TFP(YY1|chr11:82868018-82868459)	441	6	1.89764e-06	5.64e-06	14.1414	0.0186	0.947053	0.0315997	9.9999e-06	3.86e-05	0.00681	2	tfp	PCF11	PCF11	0	0	0	0	0	YY1	0	0	0	2	0	1	3	0	0	0	0	.	.	.	.	.	.
snv	chr2	81425365	81425686	TFP(MAFK|chr2:81425365-81425686)	321	4	1.89764e-06	0.000296	12.9519	0.163	0.294705	0.0351896	2.99997e-05	3.99e-05	0.00681	1	tfp	AC012075.2	CTNNA2	0	0	0	0	0	MAFK	0	0	0	0	0	1	2	0	1	0	0	.	.	.	.	2	1
snv	chr5	1295104	1295261	TFP(MYC|chr5:1294941-1295261)	157	7	1.89764e-06	3.12e-10	46.3422	9.75e-06	0.0699301	0.000269997	0.0232598	5.39e-05	0.00836	4	tfp	TERT	TERT	1	1	1	0	0	MYC	1	0	0	0	0	5	0	0	2	0	0	.	.	.	.	.	1
snv	chr6	28909302	28909627	TFP(BRF1|chr6:28909302-28909627)	325	4	1.89764e-06	0.000311	12.7925	0.164	0.205794	0.000879991	0.00271997	5.96e-05	0.00847	1	tfp	C6orf100	C6orf100	0	0	0	0	0	BRF1	0	0	0	0	0	2	1	0	0	1	0	.	.	.	.	.	.
snv	chr13	90643651	90645100	TFP(ZBTB33|chr13:90643651-90645100)	1449	7	1.89764e-06	0.000607	5.02121	0.203	0.876124	0.0339497	1.99998e-05	7.02e-05	0.00921	1	tfp	LINC00559	GPC5	0	0	0	0	0	ZBTB33	0	0	0	1	0	3	3	0	0	0	0	.	.	.	.	2	1
snv	chr18	60985146	60986192	TFP(EGR1|chr18:60985146-60986192)	431	11	1.89764e-06	1.07e-12	26.5273	6.91e-08	7.99999e-06	0.826322	0.108449	8.26e-05	0.0101	4	tfp	BCL2	BCL2	1	1	1	1	1	EGR1	0	0	0	0	0	0	0	11	0	0	0	.	.	.	.	3	.
snv	chr4	135248037	135249563	TFP(E2F6|chr4:135248037-135249563)	1526	15	1.89764e-06	6.15e-11	10.2168	2.19e-06	0.184815	0.218238	1.99998e-05	9.15e-05	0.0104	2	tfp	RP11-400D2.2	PABPC4L	0	0	0	0	0	E2F6	0	0	0	0	0	6	6	1	0	2	0	.	.	.	.	1	1
snv	chr15	66369621	66369923	TFP(USF2|chr15:66369621-66369923)	302	4	1.89764e-06	0.000236	13.7668	0.152	2.6e-05	0.138379	0.246688	9.94e-05	0.0106	1	tfp	MIR4311	MEGF11	0	0	0	0	0	USF2	0	0	0	0	0	0	2	0	0	0	2	.	.	.	.	.	.
snv	chr2	27184503	27184777	TFP(SPI1|chr2:27184503-27184777)	274	4	1.89764e-06	0.000163	15.1736	0.124	0.143856	0.00145999	0.00488995	0.000113	0.0109	2	tfp	MAPRE3	MAPRE3	0	0	0	0	0	SPI1	0	0	0	0	0	4	0	0	0	0	0	.	.	.	.	.	.
snv	chr1	148929111	148931699	TFP(SIN3A|chr1:148929111-148931699)	2478	17	1.89764e-06	7.75e-10	7.1306	2.09e-05	0.168831	0.000319997	0.0193698	0.000115	0.0109	1	tfp	RP11-14N7.2	NBPF16	0	0	0	0	0	SIN3A	0	0	0	2	0	0	15	0	0	0	0	.	.	.	.	1	1
snv	chr8	72623554	72624250	TFP(TRIM28|chr8:72623554-72624250)	696	6	1.89764e-06	7.08e-05	8.96026	0.0767	0.435564	0.426666	9.9999e-06	0.000188	0.0169	1	tfp	RP11-1144P22.1	RP11-383H13.1	0	0	0	0	0	TRIM28	0	0	0	0	0	1	5	0	0	0	0	.	.	.	.	.	.
snv	chrX	140990636	140991956	TFP(GABPA|chrX:140990636-140991956)	1320	7	1.89764e-06	0.000352	5.51192	0.169	0.000209998	0.0424896	0.221218	0.000198	0.0169	1	tfp	MAGEC1	MAGEC1	0	0	0	0	0	GABPA	0	0	0	1	0	0	3	0	1	0	2	.	.	.	.	.	.
snv	chr12	122458631	122459133	TFP(E2F1|chr12:122458631-122459133)	502	8	1.89764e-06	4.79e-08	16.564	0.000863	6.59999e-05	0.155138	0.365316	0.000343	0.0274	3	tfp	BCL7A	BCL7A	1	1	1	1	1	E2F1	0	0	0	0	0	0	0	8	0	0	0	.	.	.	.	1	.
snv	chr4	113486065	113486303	TFP(CTCF|chr4:113486065-113486402)	128	3	1.89764e-06	0.000284	24.3607	0.161	0.42957	0.0530895	0.000169998	0.000353	0.0274	1	tfp	NEUROG2	NEUROG2	0	0	0	0	0	CTCF	0	0	0	0	0	0	3	0	0	0	0	.	.	.	.	.	.
snv	chr2	136874346	136875989	TFP(PAX5|chr2:136874346-136875989)	1628	12	1.89764e-06	1.08e-07	7.66135	0.00137	0.000439996	0.122609	0.0814892	0.000393	0.0292	3	tfp	CXCR4	CXCR4	0	0	0	1	1	PAX5	1	0	0	0	3	0	2	6	0	1	0	.	.	.	.	.	.
snv	chr5	7698487	7698658	TFP(MAFK|chr5:7698398-7698658)	171	3	1.89764e-06	0.000656	18.2349	0.211	0.744256	0.0119299	0.000639994	0.000489	0.0348	1	tfp	ADCY2	ADCY2	0	0	0	0	0	MAFK	0	0	0	1	0	0	2	0	0	0	0	.	.	.	.	.	.
snv	chr1	175814165	175814903	TFP(MAX|chr1:175814165-175814903)	738	6	1.89764e-06	9.72e-05	8.45032	0.092	1	0.00164998	0.00364996	0.000513	0.035	2	tfp	RP11-222A5.1	TNR	0	0	0	0	0	MAX	1	0	0	1	0	2	3	0	0	0	0	.	.	.	.	.	.
snv	chr18	60987985	60988266	TFP(CTCF|chr18:60987985-60988266)	281	11	1.89764e-06	1.1e-14	40.6879	1.03e-09	8.99999e-06	0.795292	0.9517	0.00057	0.0374	9	tfp	BCL2	BCL2	1	1	1	1	1	CTCF	0	0	0	0	1	0	0	10	0	0	0	.	.	.	.	3	.
snv	chr4	125901298	125902050	TFP(EP300|chr4:125901298-125902050)	752	5	1.89764e-06	0.000909	6.91084	0.25	0.047952	0.00327997	0.0469495	0.00061	0.0385	1	tfp	ANKRD50	ANKRD50	0	0	0	0	0	EP300	1	0	0	0	0	3	0	0	0	2	0	.	.	.	.	.	.
snv	chr3	186460682	186461820	TFP(FOXA2|chr3:186460682-186461820)	1060	9	1.89764e-06	1.32e-06	8.82501	0.00825	0.00409959	0.0745193	0.0364896	0.000863	0.0518	2	tfp	RP11-573D15.8	KNG1	0	0	0	0	0	FOXA2	0	0	1	1	0	6	1	0	0	0	0	.	.	.	.	.	.
snv	chr3	186782686	186783907	TFP(MEF2A|chr3:186782686-186783907)	1221	8	1.89764e-06	3.19e-05	6.81009	0.048	0.000869991	0.0708593	0.185068	0.00088	0.0518	1	tfp	ST6GAL1	ST6GAL1	0	0	0	1	1	MEF2A	0	0	0	0	2	0	0	6	0	0	0	.	.	.	.	.	1
snv	chr14	34065519	34066348	TFP(EP300|chr14:34065519-34066348)	829	6	1.89764e-06	0.000181	7.52272	0.131	0.536464	0.816302	2.99997e-05	0.000991	0.0564	1	tfp	NPAS3	NPAS3	0	0	0	0	0	EP300	1	0	0	1	0	2	2	0	0	1	0	.	.	.	.	.	1
snv	chr4	182064436	182064774	TFP(CTCF|chr4:182064436-182064774)	338	5	1.89764e-06	2.31e-05	15.3756	0.0421	0.294705	0.129109	0.000389996	0.0011	0.0597	2	tfp	LINC00290	TENM3	0	0	0	0	0	CTCF	0	0	0	1	0	4	0	0	0	0	0	.	.	.	.	1	1
snv	chr9	120165565	120166594	TFP(EP300|chr9:120165565-120166594)	1029	6	1.89764e-06	0.000564	6.06058	0.195	0.68032	0.0208598	0.00106999	0.00112	0.0597	1	tfp	ASTN2	ASTN2	0	0	0	0	0	EP300	1	0	0	2	0	0	4	0	0	0	0	.	.	.	.	2	.
snv	chr7	19184985	19187216	TFP(REST|chr7:19184893-19187216)	2231	10	1.89764e-06	8.27e-05	4.65885	0.0846	0.565435	0.0408896	0.000779992	0.00129	0.0667	2	tfp	FERD3L	FERD3L	0	0	0	0	0	REST	0	0	0	1	0	2	5	0	1	1	0	.	.	.	.	.	.
snv	chr17	26075109	26075411	TFP(CTCF|chr17:26075109-26075411)	302	4	1.89764e-06	0.000236	13.7668	0.152	0.35964	0.0444996	0.00128999	0.00144	0.0711	1	tfp	RN7SL576P	NOS2	0	0	0	0	0	CTCF	0	0	0	1	0	0	2	0	1	0	0	.	.	.	.	.	.
snv	chrX	12993110	12993921	TFP(REST|chrX:12993110-12993921)	811	6	1.89764e-06	0.000161	7.68969	0.124	0.011988	0.0587494	0.0301097	0.00148	0.0711	4	tfp	TMSB4X	TMSB4X	0	0	0	1	1	REST	0	0	0	0	0	0	1	4	0	1	0	.	.	.	.	1	.
snv	chr7	140175800	140176175	TFP(FOXA1|chr7:140175800-140176175)	369	4	1.89764e-06	0.000499	11.2671	0.186	0.0619381	0.00662993	0.0525495	0.0015	0.0711	1	tfp	MKRN1	MKRN1	0	0	0	0	0	FOXA1	1	0	0	0	0	1	1	2	0	0	0	.	.	.	.	2	.
snv	chr9	37370900	37372283	TFP(RAD21|chr9:37370900-37372283)	1383	8	1.89764e-06	7.54e-05	6.01238	0.0796	5.79999e-05	0.597064	0.659153	0.00157	0.0724	1	tfp	RP11-397D12.4	GRHPR	0	0	0	0	1	RAD21	1	0	0	0	4	0	0	4	0	0	0	.	.	.	.	.	.
snv	chr15	97620825	97622526	TFP(TRIM28|chr15:97620825-97622526)	1701	9	1.89764e-06	5.38e-05	5.49942	0.0655	0.200799	0.287917	0.000429996	0.00169	0.0759	1	tfp	AC055873.1	SPATA8	0	0	0	0	0	TRIM28	0	0	0	1	0	0	7	0	1	0	0	.	.	.	.	.	2
snv	chr12	25205642	25206064	TFP(CTCF|chr12:25205642-25206064)	422	4	1.89764e-06	0.00082	9.85204	0.237	0.0039996	0.146899	0.0440296	0.00174	0.0761	4	tfp	LRMP	LRMP	0	0	0	1	1	CTCF	0	0	0	0	3	0	0	1	0	0	0	.	.	.	.	.	.
snv	chr3	87217032	87217384	TFP(ZNF143|chr3:87217032-87217384)	352	4	1.89764e-06	0.000419	11.8112	0.177	0.106893	0.0381696	0.00692993	0.00188	0.0802	1	tfp	MIR4795	CHMP2B	0	0	0	0	0	ZNF143	0	0	0	0	0	0	2	0	1	1	0	.	.	.	.	.	.
snv	chr2	239575597	239576735	TFP(EP300|chr2:239575597-239576735)	1138	8	1.89764e-06	1.95e-05	7.30678	0.039	0.425574	0.0294097	0.00311997	0.00245	0.102	1	tfp	AC113618.1	TWIST2	0	0	0	0	0	EP300	1	0	0	1	0	5	2	0	0	0	0	.	.	.	.	.	.
snv	chr14	96179721	96180690	TFP(PAX5|chr14:96179721-96180690)	849	10	1.89764e-06	1.74e-08	12.2425	0.000354	0.000101	0.444856	0.900931	0.00252	0.102	3	tfp	TCL1A	TCL1A	1	1	1	1	1	PAX5	1	0	0	0	5	0	0	5	0	0	0	.	.	.	.	.	.
snv	chr5	2686762	2687463	TFP(CTCF|chr5:2686762-2687463)	701	5	1.89764e-06	0.000666	7.41362	0.212	0.4995	0.0490695	0.00202998	0.00299	0.117	1	tfp	RP11-129I19.2	IRX2	0	0	0	0	0	CTCF	0	0	0	2	0	1	1	0	1	0	0	.	.	.	.	.	1
snv	chr11	46156125	46156509	TFP(RAD21|chr11:46156125-46156509)	384	5	1.89764e-06	4.22e-05	13.5337	0.0571	0.0559441	0.112019	0.00809992	0.00303	0.117	1	tfp	PHF21A	PHF21A	0	0	0	0	0	RAD21	1	0	0	0	0	1	2	0	0	2	0	.	.	.	.	.	.
snv	chr3	157335803	157336183	TFP(PBX3|chr3:157335803-157336183)	380	4	1.89764e-06	0.000557	10.9409	0.194	0.0669331	0.133599	0.00731993	0.00373	0.14	1	tfp	C3orf55	C3orf55	0	0	0	0	0	PBX3	0	0	0	0	1	1	1	0	1	0	0	.	.	.	.	.	.
snv	chrX	18692920	18693220	TFP(HSF1|chrX:18692920-18693220)	300	4	1.89764e-06	0.00023	13.8585	0.15	0.218781	0.0414196	0.00730993	0.00377	0.14	1	tfp	RS1	RS1	0	0	0	0	0	HSF1	0	0	0	2	0	1	0	1	0	0	0	1	0	.	.	.	.
snv	chr20	7751163	7751658	TFP(NFKB1|chr20:7751163-7751658)	495	5	1.89764e-06	0.000138	10.4989	0.113	0.275724	0.208488	0.00126999	0.00408	0.146	1	tfp	AL031653.1	HAO1	0	0	0	0	0	NFKB1	0	0	0	1	0	0	3	0	0	1	0	.	.	.	.	.	.
snv	chr14	87532161	87533194	TFP(CTCF|chr14:87532161-87533194)	1033	6	1.89764e-06	0.000576	6.03711	0.197	0.354645	0.0244898	0.00862991	0.00417	0.146	1	tfp	RP11-736P16.1	RP11-322L20.1	0	0	0	0	0	CTCF	0	0	0	1	0	1	2	1	0	1	0	.	.	.	.	.	.
snv	chr12	117804842	117805188	TFP(CTCF|chr12:117804842-117805188)	346	4	1.89764e-06	0.000393	12.0161	0.174	0.126873	0.0201298	0.0296597	0.0042	0.146	2	tfp	NOS1	NOS1	0	0	0	0	0	CTCF	0	0	0	0	0	3	0	0	0	1	0	.	.	.	.	.	.
snv	chr14	84720634	84721289	TFP(GATA2|chr14:84720634-84721289)	655	5	1.89764e-06	0.000492	7.93427	0.186	0.0959041	0.134379	0.00600994	0.00428	0.146	1	tfp	RP11-353P15.1	RP11-497E19.2	0	0	0	0	0	GATA2	1	0	0	3	1	0	1	0	0	0	0	.	.	.	.	.	1
snv	chr7	79689566	79689905	TFP(SMC3|chr7:79689566-79689905)	339	4	1.89764e-06	0.000364	12.2642	0.171	0.32967	0.0126899	0.0218698	0.0049	0.164	1	tfp	GNAI1	GNAI1	0	0	0	0	0	SMC3	0	0	0	0	0	1	2	0	1	0	0	.	.	.	.	.	.
snv	chr11	89114174	89114645	TFP(STAT3|chr11:89114174-89114645)	471	5	1.89764e-06	0.000109	11.0339	0.0986	0.0629371	0.120869	0.0142499	0.00562	0.184	2	tfp	NOX4	NOX4	0	0	0	0	0	STAT3	1	0	0	0	0	1	1	2	0	1	0	.	.	.	.	.	.
snv	chr10	2543497	2544164	TFP(E2F6|chr10:2543497-2544164)	667	5	1.89764e-06	0.000534	7.79153	0.191	0.00229977	0.123219	0.420726	0.00606	0.195	1	tfp	RP11-526P5.2	PFKP	0	0	0	0	0	E2F6	0	0	1	3	0	0	1	0	0	0	0	.	.	0.0643	1	2	3
snv	chr11	102187776	102188821	TFP(IRF4|chr11:102187776-102188821)	1045	8	1.89764e-06	1.06e-05	7.95705	0.0263	0.000169998	0.814432	0.939901	0.0065	0.203	1	tfp	BIRC3	BIRC3	1	1	0	1	1	IRF4	1	0	0	0	0	0	0	7	1	0	0	.	.	.	.	.	.
snv	chr6	105674366	105675754	TFP(EP300|chr6:105674366-105675754)	1388	7	1.89764e-06	0.000473	5.24188	0.184	0.588412	0.0270797	0.00825992	0.00656	0.203	1	tfp	AL359709.2	POPDC3	0	0	0	0	0	EP300	1	0	0	2	0	3	1	1	0	0	0	.	.	.	.	.	.
snv	chr6	123810784	123811105	TFP(JUND|chr6:123810784-123811105)	321	4	1.89764e-06	0.000296	12.9519	0.163	0.421578	0.0097399	0.0349397	0.00703	0.213	1	tfp	RP11-532N4.2	TRDN	0	0	0	0	0	JUND	0	0	0	1	0	1	1	0	1	0	0	1	0	.	.	.	.
snv	chr7	10819059	10820113	TFP(GTF2F1|chr7:10819059-10820113)	1054	6	1.89764e-06	0.000638	5.91683	0.208	0.210789	0.00347997	0.200868	0.00718	0.213	1	tfp	AC004535.2	NDUFA4	0	0	0	0	0	GTF2F1	0	0	0	0	0	0	6	0	0	0	0	.	.	.	.	.	.
snv	chr4	134073926	134074661	TFP(E2F1|chr4:134071398-134074661)	735	5	1.89764e-06	0.000822	7.07068	0.238	0.233766	0.144979	0.00440996	0.00726	0.213	1	tfp	PCDH10	PCDH10	0	0	0	0	0	E2F1	0	0	0	1	0	1	1	1	0	1	0	.	.	.	.	.	.
snv	chr5	113663781	113664149	TFP(PAX5|chr5:113663781-113664149)	368	4	1.89764e-06	0.000494	11.2977	0.186	0.0539461	0.0367296	0.0780592	0.00747	0.213	1	tfp	KCNN2	KCNN2	0	0	0	0	0	PAX5	1	0	0	0	0	2	0	2	0	0	0	.	.	.	.	2	.
snv	chr3	37254482	37254853	TFP(CTCF|chr3:37254482-37254853)	366	4	1.89764e-06	0.000484	11.3595	0.184	0.480519	0.0102499	0.0320397	0.00759	0.213	1	tfp	RP11-259K5.1	GOLGA4	0	0	0	0	0	CTCF	0	0	0	0	0	3	1	0	0	0	0	.	.	.	.	.	.
snv	chr2	146169101	146170100	TFP(MEF2C|chr2:146169101-146170100)	999	6	1.89764e-06	0.000484	6.24258	0.184	0.703297	0.178458	0.00127999	0.00769	0.213	1	tfp	snR65	ZEB2	0	0	0	0	0	MEF2C	0	0	0	0	0	3	3	0	0	0	0	.	.	.	.	2	2
snv	chr16	10970634	10973160	TFP(BCLAF1|chr16:10970634-10973160)	2474	14	1.89764e-06	2.36e-07	5.88175	0.00235	0.000239998	0.750772	0.930741	0.00796	0.213	2	tfp	CIITA	CIITA	1	1	0	1	1	BCLAF1	0	0	0	0	1	4	1	8	0	0	0	.	.	.	.	.	.
snv	chr14	69258557	69259376	TFP(HDAC2|chr14:69258557-69259376)	819	7	1.89764e-06	1.89e-05	8.88367	0.0388	0.000609994	0.673063	0.409406	0.00798	0.213	1	tfp	ZFP36L1	ZFP36L1	0	0	0	1	1	HDAC2	0	0	0	0	2	0	0	5	0	0	0	.	.	.	.	.	.
snv	chr18	53705370	53705977	TFP(RAD21|chr18:53705370-53705977)	607	6	1.89764e-06	3.35e-05	10.274	0.0492	0.00469953	0.99707	0.0360696	0.00801	0.213	1	tfp	RP11-456O19.2	TCF4	0	0	0	0	0	RAD21	1	0	1	0	0	1	4	0	0	0	0	.	.	.	.	1	.
snv	chr3	189022136	189023028	TFP(ESR1|chr3:189022136-189023028)	892	6	1.89764e-06	0.000267	6.99141	0.158	0.124875	0.522555	0.00263997	0.00813	0.213	1	tfp	TPRG1-AS2	TPRG1	0	0	0	0	0	ESR1	1	0	0	1	1	1	2	1	0	0	0	.	.	.	.	.	.
snv	chr1	221488716	221489211	TFP(STAT3|chr1:221488716-221489211)	495	7	1.89764e-06	7.28e-07	14.6984	0.00581	0.0649351	0.0339697	0.0812092	0.00839	0.217	3	tfp	RP11-421L10.1	DUSP10	0	0	0	0	0	STAT3	1	0	0	2	0	0	3	0	0	2	0	.	.	.	.	.	.
snv	chr16	62699217	62699586	TFP(POU5F1|chr16:62699217-62699586)	369	4	1.89764e-06	0.000499	11.2671	0.186	0.214785	0.0878891	0.0106199	0.00917	0.233	1	tfp	AC009110.1	CDH8	0	0	0	0	0	POU5F1	1	0	0	0	0	2	1	0	1	0	0	.	.	.	.	.	.
snv	chr5	26625254	26625574	TFP(JUND|chr5:26625254-26625574)	320	5	1.89764e-06	1.79e-05	16.2405	0.0376	0.044955	0.0321697	0.149409	0.00974	0.244	2	tfp	CTD-2533K21.4	CDH9	0	0	0	0	0	JUND	0	0	0	0	2	0	3	0	0	0	0	.	.	.	.	1	3
snv	chr3	187463272	187463287	TPM(STAT1|chr3:187463272-187463287)	15	3	1.91629e-06	5.1e-07	205.855	0.0379	0.0649351	0.0286597	9.9999e-06	3.3e-06	4.29e-05	5	tpm	BCL6	BCL6	1	1	1	1	1	STAT1	0	0	0	0	0	0	1	2	0	0	0	.	.	.	.	.	.
snv	chr2	27184756	27184778	TPM(CTCF|chr2:27184756-27184778)	22	4	1.91629e-06	8.54e-09	187.141	0.0019	0.112887	0.281317	0.0176998	0.0205	0.106	3	tpm	MAPRE3	MAPRE3	0	0	0	0	0	CTCF	0	0	0	0	0	4	0	0	0	0	0	.	.	.	.	.	.
snv	chr4	182064587	182064607	TPM(RAD21|chr4:182064587-182064607)	20	3	1.91629e-06	1.2e-06	154.391	0.0617	0.211788	0.506695	0.00659993	0.0245	0.106	3	tpm	LINC00290	TENM3	0	0	0	0	0	RAD21	1	0	0	0	0	3	0	0	0	0	0	.	.	.	.	1	1
snv	chr2	49173791	49173806	TPM(SMC3|chr2:49173791-49173806)	15	3	1.91629e-06	5.1e-07	205.855	0.0379	0.312687	0.646374	0.0185398	0.0832	0.225	1	tpm	FSHR	FSHR	0	0	0	0	0	SMC3	0	0	0	0	0	3	0	0	0	0	0	.	.	0.165	1	.	1
snv	chr12	29301792	29301800	TPM(E2F1|chr12:29301792-29301800)	8	3	1.91629e-06	7.77e-08	385.978	0.013	0.689311	0.155228	0.0370196	0.0865	0.225	1	tpm	RP11-946L16.1	FAR2	0	0	0	0	0	E2F1	0	0	0	0	0	2	1	0	0	0	0	.	.	.	.	.	.
indel	chr3	178916613	178952149	ENST00000263967.3;PIK3CA	3204	4	9.80625e-08	1.87e-06	48.0417	0.00579	0.018981	0.153178	0.00729993	0.00148	0.017	1	cds	PIK3CA	PIK3CA	1	1	0	0	0	.	0	.	0	4	0	0	0	.	.	.	.	.	.	2.03e-12	1	1	1
indel	chr7	104681399	104753777	ENST00000334877.4;KMT2E	5448	4	9.80625e-08	1.5e-05	28.2536	0.0398	0.372627	0.0167298	0.00681993	0.00262	0.017	1	cds	KMT2E	KMT2E	0	0	0	0	0	.	0	.	0	2	0	0	2	.	.	.	.	.	.	.	.	.	.
indel	chr16	67063310	67132632	ENST00000290858.6;CBFB	546	2	9.80625e-08	9.97e-05	140.958	0.142	0.14985	0.119539	0.0241298	0.0167	0.0724	1	cds	CBFB	CBFB	1	1	0	0	0	.	0	.	0	2	0	0	0	.	.	.	.	.	.	.	.	1	.
indel	chr13	28578191	28674647	ENST00000537084.1;FLT3	2856	4	9.80625e-08	1.19e-06	53.8956	0.00442	0.00279972	0.562664	0.646424	0.0322	0.105	1	cds	FLT3	FLT3	1	1	0	0	0	.	0	.	2	0	0	1	1	.	.	.	.	.	.	.	.	.	.
indel	chr1	68628585	68628735	DHS(MCV-19|chr1:68628585-68628735)	150	2	1.49648e-07	1.76e-05	336.218	0.0776	0.16983	0.0839592	0.000189998	0.00026	0.113	2	dhs	WLS	WLS	0	0	0	0	0	.	0	.	0	0	0	2	0	.	.	.	.	.	.	.	.	.	.
indel	chr5	91273480	91273630	DHS(MCV-2|chr5:91273480-91273630)	150	2	1.49648e-07	1.76e-05	336.218	0.0776	0.0989011	0.596554	6.99993e-05	0.000373	0.113	1	dhs	RP11-348J24.2	ARRDC3	0	0	0	0	0	.	0	.	0	2	0	0	0	.	.	.	.	.	.	.	.	1	.
indel	chr10	117894060	117894210	DHS(MCV-4|chr10:117894060-117894210)	150	2	1.49648e-07	1.76e-05	336.218	0.0776	0.0839161	0.0211398	0.00347997	0.000524	0.113	1	dhs	GFRA1	GFRA1	0	0	0	0	0	.	0	.	0	2	0	0	0	.	.	.	.	.	.	.	.	.	.
indel	chr1	85401980	85402130	DHS(MCV-118|chr1:85401980-85402130)	150	2	1.49648e-07	1.76e-05	336.218	0.0776	0.132867	0.0136699	0.00707993	0.000973	0.133	2	dhs	LPAR3	LPAR3	0	0	0	0	0	.	0	.	0	0	0	2	0	.	.	.	.	.	.	.	.	.	.
indel	chr20	6594600	6594750	DHS(MCV-1|chr20:6594600-6594750)	150	2	1.49648e-07	1.76e-05	336.218	0.0776	0.747253	0.00119999	0.0154198	0.00103	0.133	1	dhs	RP5-859D4.3	BMP2	0	0	0	0	0	.	0	.	0	0	0	0	2	.	.	.	.	1	0	.	.	.	1
indel	chr20	29636400	29636550	DHS(MCV-4|chr20:29636400-29636550)	150	4	1.49648e-07	5.19e-11	672.436	8.71e-06	0.350649	0.000869991	0.0814592	0.00169	0.168	1	dhs	AL441988.1	FRG1B	0	0	0	0	0	.	0	.	0	0	0	0	4	.	.	.	.	.	.	.	.	.	2
indel	chr15	100799305	100799455	DHS(MCV-1|chr15:100799305-100799455)	150	2	1.49648e-07	1.76e-05	336.218	0.0776	0.436563	0.00374996	0.0167098	0.00182	0.168	1	dhs	ADAMTS17	ADAMTS17	0	0	0	0	0	.	0	.	0	1	0	0	1	.	.	.	.	.	.	.	.	1	.
indel	chr1	192017680	192017827	DHS(MCV-1|chr1:192017680-192017830)	147	3	1.49648e-07	3.29e-08	514.62	0.00129	0.017982	0.0199698	0.131939	0.00287	0.232	1	dhs	RGS18	RGS18	0	0	0	0	0	.	0	.	0	3	0	0	0	.	.	.	.	.	.	.	.	2	2
indel	chr5	109201580	109201730	DHS(MCV-28|chr5:109201580-109201730)	150	2	1.49648e-07	1.76e-05	336.218	0.0776	0.0869131	0.0104599	0.0604594	0.00324	0.233	1	dhs	MAN2A1	MAN2A1	0	0	0	0	0	.	0	.	0	2	0	0	0	.	.	.	.	.	.	.	.	.	.
indel	chr17	50149885	50150035	DHS(MCV-1|chr17:50149885-50150035)	150	2	1.49648e-07	1.76e-05	336.218	0.0776	0.152847	0.00793992	0.0527395	0.00367	0.238	1	dhs	CA10	CA10	0	0	0	0	0	.	0	.	0	0	0	2	0	.	.	.	.	.	.	.	.	1	.
indel	chr1	153755445	153755595	DHS(MCV-1|chr1:153755445-153755595)	150	2	1.49648e-07	1.76e-05	336.218	0.0776	0.0969031	0.0102099	0.0742793	0.0041	0.242	1	dhs	Y_RNA	SLC27A3	0	0	0	0	0	.	0	.	0	2	0	0	0	.	.	.	.	1	0	.	.	.	.
indel	chr2	2372600	2372800	Enhancer(drm|chr2:2372600-2372800)	200	2	1.65287e-07	3.81e-05	228.305	0.105	0.76024	0.00142999	0.0182798	0.0014	0.196	1	enhancer	MYT1L	MYT1L	0	0	0	0	0	.	0	.	0	0	0	0	2	.	.	.	.	.	.	.	.	1	2
indel	chr2	78143059	78145135	ENST00000443419.1;AC073628.1	635	2	1.49158e-07	0.00031	79.6826	0.24	0.187812	0.00124999	0.00256997	7.11e-05	0.00114	1	lncrna	AC073628.1	AC073628.1	0	0	0	0	0	.	0	.	0	1	0	1	0	.	.	.	.	.	.	0.998	0	.	.
indel	chr21	47472509	47473019	ENST00000429512.1;AP001476.4	415	2	1.49158e-07	0.000133	121.924	0.175	0.701299	0.00379996	0.0180598	0.0029	0.0232	1	lncrna	AP001476.4	AP001476.4	0	0	0	0	0	.	0	.	0	0	0	0	2	.	.	.	.	.	.	.	.	.	.
indel	chr4	3634256	3635256	ENST00000505702.1;RP3-368B9.2(Promoter|chr4:3634256-3635256)	1000	5	1.74826e-07	1.71e-09	107.924	8.89e-05	0.397602	0.000249998	0.0534895	0.000462	0.0102	2	promoter1kb	RP3-368B9.2	RP3-368B9.2	0	0	0	0	0	.	0	.	0	0	0	0	5	.	.	.	.	.	.	.	.	.	.
indel	chr2	203499411	203499910	ENST00000392238.2;FAM117B(Promoter|chr2:203499411-203500411)	499	3	1.74826e-07	2.02e-06	129.769	0.0175	0.519481	0.0650393	0.0113599	0.0153	0.118	2	promoter1kb	FAM117B	FAM117B	0	0	0	0	0	.	0	.	0	0	0	0	3	.	.	.	.	.	.	.	.	.	.
indel	chr11	48345972	48346492	ENST00000319856.4;OR4C3(Promoter|chr11:48345972-48346972)	520	4	1.74826e-07	1.38e-08	166.037	0.000359	0.0059994	0.191468	0.357936	0.0161	0.118	1	promoter1kb	OR4C3	OR4C3	0	0	0	0	0	.	0	.	0	4	0	0	0	.	.	.	.	.	.	.	.	.	2
indel	chr4	3632756	3636756	ENST00000505702.1;RP3-368B9.2(Promoter|chr4:3632756-3636756)	4000	5	1.85166e-07	2.06e-06	25.4744	0.0055	0.340659	0.000729993	0.0323097	0.000655	0.0288	3	promoter4kb	RP3-368B9.2	RP3-368B9.2	0	0	0	0	0	.	0	.	0	0	0	0	5	.	.	.	.	.	.	.	.	.	.
indel	chr18	56116306	56120306	ENST00000385044.1;MIR122(Promoter|chr18:56116306-56120306)	4000	7	1.85166e-07	1.88e-09	35.6641	1.71e-05	0.00309969	0.116429	0.104179	0.00237	0.0428	1	promoter4kb	MIR122	MIR122	0	0	0	0	0	.	0	.	0	0	0	7	0	.	.	.	.	.	.	.	.	.	.
indel	chr2	203497901	203501901	ENST00000303116.6;FAM117B(Promoter|chr2:203497901-203501901)	3344	4	1.85166e-07	2.65e-05	24.3774	0.0498	0.679321	0.00777992	0.00914991	0.00292	0.0428	1	promoter4kb	FAM117B	FAM117B	0	0	0	0	0	.	0	.	0	1	0	0	3	.	.	.	.	.	.	.	.	.	.
indel	chr18	15162741	15166466	ENST00000581690.1;RP11-805F19.1(Promoter|chr18:15162466-15166466)	2084	5	1.85166e-07	8.56e-08	48.8952	0.000353	0.016983	0.0539395	0.133289	0.00618	0.068	1	promoter4kb	RP11-805F19.1	RP11-805F19.1	0	0	0	0	0	.	0	.	0	0	0	4	1	.	.	.	.	0.197	1	0.00996	1	1	1
indel	chr4	74272478	74276355	ENST00000505649.1;ALB(Promoter|chr4:74272355-74276355)	3434	8	1.85166e-07	1.39e-11	47.477	3.15e-07	0.00119988	0.462555	0.629754	0.0142	0.125	1	promoter4kb	ALB	ALB	0	0	0	0	0	.	0	.	0	0	0	8	0	.	.	.	.	.	.	.	.	.	.
indel	chr10	42728423	42732423	ENST00000580460.1;AL031601.1(Promoter|chr10:42728423-42732423)	2076	3	1.85166e-07	0.000163	29.4501	0.172	0.47952	0.0220998	0.0797592	0.028	0.205	1	promoter4kb	AL031601.1	AL031601.1	0	0	0	0	0	.	0	.	0	0	0	0	3	.	.	.	.	.	.	.	.	.	.
indel	chr11	48344472	48348472	ENST00000319856.4;OR4C3(Promoter|chr11:48344472-48348472)	3009	5	1.85166e-07	5.17e-07	33.8642	0.00196	0.014985	0.216498	0.349547	0.0349	0.219	2	promoter4kb	OR4C3	OR4C3	0	0	0	0	0	.	0	.	0	4	0	1	0	.	.	.	.	.	.	.	.	.	2
indel	chr4	190800670	190804670	ENST00000503609.1;RP11-463J17.1(Promoter|chr4:190800670-190804670)	2788	9	1.85166e-07	4.09e-14	65.7875	1.86e-09	0.00159984	0.99999	0.9999	0.045	0.247	1	promoter4kb	RP11-463J17.1	RP11-463J17.1	0	0	0	0	0	.	0	.	0	1	0	8	0	.	.	.	.	.	.	0.00212	1	.	1
indel	chr10	8110910	8111661	TFP(PAX5|chr10:8110910-8111661)	625	6	1.77403e-07	8.71e-13	204.204	2.15e-08	0.00819918	0.00311997	8.99991e-05	5.03e-07	0.000363	1	tfp	GATA3	GATA3	1	1	0	0	0	PAX5	1	.	0	6	0	0	0	.	.	.	.	1	0	.	.	1	1
indel	chr4	3633470	3634292	TFP(MYC|chr4:3633470-3634292)	822	3	1.77403e-07	9.34e-06	77.6322	0.0275	0.487512	9.9999e-06	0.00921991	7.24e-06	0.00261	1	tfp	RP3-368B9.2	LINC00955	0	0	0	0	0	MYC	1	.	0	0	0	0	3	.	.	.	.	.	.	.	.	1	4
indel	chr20	40232656	40233123	TFP(CTCF|chr20:40232656-40233123)	467	2	1.77403e-07	0.000238	91.0973	0.19	0.0999001	0.000159998	0.00651993	1.52e-05	0.00305	1	tfp	CHD6	CHD6	0	0	0	0	0	CTCF	0	.	0	2	0	0	0	.	.	.	.	.	.	.	.	.	1
indel	chr13	73849405	73849687	TFP(CTCF|chr13:73849405-73849687)	282	2	1.77403e-07	8.71e-05	150.86	0.152	0.107892	0.000279997	0.00386996	1.69e-05	0.00305	1	tfp	RNY1P8	KLF5	0	0	0	0	0	CTCF	0	.	0	2	0	0	0	.	.	.	.	.	.	.	.	.	.
indel	chr2	177504475	177504788	TFP(CTCF|chr2:177504475-177504788)	313	2	1.77403e-07	0.000107	135.918	0.152	0.154845	0.000649994	0.00258997	3.42e-05	0.00493	1	tfp	AC017048.3	MTX2	0	0	0	0	0	CTCF	0	.	0	0	0	2	0	.	.	.	.	.	.	.	.	.	.
indel	chr1	68628553	68628755	TFP(CTCF|chr1:68628553-68628755)	202	2	1.77403e-07	4.48e-05	210.606	0.103	0.157842	0.0759292	0.000139999	0.000172	0.0207	1	tfp	WLS	WLS	0	0	0	0	0	CTCF	0	.	0	0	0	2	0	.	.	.	.	.	.	.	.	.	.
indel	chr1	85401915	85402244	TFP(CTCF|chr1:85401915-85402244)	329	2	1.77403e-07	0.000118	129.308	0.152	0.167832	0.00750992	0.00735993	0.00074	0.0762	1	tfp	LPAR3	LPAR3	0	0	0	0	0	CTCF	0	.	0	0	0	2	0	.	.	.	.	.	.	.	.	.	.
indel	chr3	106098132	106098535	TFP(STAT3|chr3:106098132-106098535)	403	2	1.77403e-07	0.000177	105.564	0.163	0.0909091	0.00348997	0.0413196	0.000989	0.0891	1	tfp	Y_RNA	CBLB	0	1	0	0	0	STAT3	1	.	0	2	0	0	0	.	.	.	.	.	.	.	.	2	.
indel	chr1	166136048	166136497	TFP(TCF4|chr1:166136048-166136497)	449	2	1.77403e-07	0.00022	94.7493	0.182	0.546454	0.00684993	0.00751992	0.00187	0.15	1	tfp	FAM78B	FAM78B	0	0	0	0	0	TCF4	0	.	0	0	0	0	2	.	.	.	.	.	.	.	.	.	.
indel	chr12	112431657	112432000	TFP(SRF|chr12:112431657-112432000)	343	2	1.77403e-07	0.000129	124.03	0.152	0.113886	0.158428	0.00235998	0.00263	0.19	1	tfp	TMEM116	TMEM116	0	0	0	0	0	SRF	0	.	0	2	0	0	0	.	.	.	.	.	.	.	.	.	.
indel	chr7	57607111	57607570	TFP(FOXA1|chr7:57607111-57607570)	451	6	1.77403e-07	1.24e-13	282.987	4.47e-09	0.017982	0.0449996	0.0593494	0.0029	0.19	1	tfp	RP11-368M16.3	ZNF716	0	0	0	0	0	FOXA1	1	.	0	0	0	6	0	.	.	.	.	.	.	0.366	0	.	.
indel	chr10	110600691	110601171	TFP(GATA2|chr10:110600691-110601171)	480	2	1.77403e-07	0.000251	88.63	0.196	0.0909091	0.0425196	0.0179498	0.00391	0.235	1	tfp	RN7SKP278	XPNPEP1	0	0	0	0	0	GATA2	1	.	0	2	0	0	0	.	.	.	.	1	0	.	.	.	.
indel	chr1	188873383	188873838	TFP(GATA2|chr1:188873383-188873838)	455	2	1.77403e-07	0.000226	93.4998	0.184	0.253746	0.00688993	0.0478995	0.00456	0.236	1	tfp	LINC01035	BRINP3	0	0	0	0	0	GATA2	1	.	0	1	0	1	0	.	.	.	.	.	.	.	.	2	4
indel	chr8	145288066	145288528	TFP(EGR1|chr8:145288066-145288528)	462	2	1.77403e-07	0.000232	92.0832	0.186	0.52048	0.00371996	0.0436496	0.00459	0.236	1	tfp	MROH1	MROH1	0	0	0	0	0	EGR1	0	.	0	0	0	0	2	.	.	.	.	0.0167	1	.	.	1	.
indel	chr6	7551015	7551030	TPM(HDAC2|chr6:7551015-7551030)	15	2	2.13572e-07	3.6e-07	2355.85	0.0185	0.557443	0.00471995	0.352056	0.03	0.176	1	tpm	DSP	DSP	0	0	0	0	0	HDAC2	0	.	0	0	0	0	2	.	.	.	.	1	0	.	.	.	.
indel	chr1	85402080	85402100	TPM(RAD21|chr1:85402080-85402100)	20	2	2.13572e-07	6.4e-07	1766.89	0.0306	0.174825	0.329557	0.0178698	0.0325	0.176	3	tpm	LPAR3	LPAR3	0	0	0	0	0	RAD21	1	.	0	0	0	2	0	.	.	.	.	.	.	.	.	.	.
indel	chr1	162101523	162101538	TPM(HDAC2|chr1:162101523-162101538)	15	2	2.13572e-07	3.6e-07	2355.85	0.0185	0.521479	0.0141499	0.170618	0.0377	0.176	1	tpm	MIR4654	NOS1AP	0	0	0	0	0	HDAC2	0	.	0	0	0	0	2	.	.	.	.	1	0	.	.	.	.
				column	definition
				Mutation type	mutation type used in test, SNV or INDEL
				Chromosome	chromosomal location of element
				Start	chromosomal start position of element
				End	chromosomal end position of element
				Element ID	element ID
				Element size (bp)	element size in base pairs
				Number of mutations	number of mutations in element
				Element type mutation rate	element type mutation rate
				P-value mutational recurrence	mutation recurrence: probability of randomly observing mutation count or higher, given element length and mutation rate, assuming binomial distribution
				Effect size mutational recurrence	effect size by ratio between observed and expected number of mutations
				Q-value mutational recurrence	mutation recurrence p-values corrected for multiple testing using Benjamini and Hochberg (q-value)
				P-value cancer type specificity	cancer type: test value for independence between mutation frequencies inside and outside a given element across the cancer types
				P-value conservation local	conserv: local test value for randomly observing element mean PhyloP score or higher
				P-value conservation global	conserv: global test value for randomly observing element mean PhyloP score or higher
				P-value combined	combine: combined test value from tests for cancer type, local conservation and global conservation for elements passing mutational intensity test FDR
				Q-value combined	combine: combined test value corrected for multiple testing using Benjamini and Hochberg (q-value)
				Element overlap p-value rank	q-value rank in regions overlapping other identified driver elements (rank 1 corresponds to non-overlapping and unique elements)
				Element type	genomic element type (cds,lncrna,...,etc)
				Gene by nearest TSS	gene selected as annotation for element
				Gene by nearest protein-coding TSS	protein-coding gene selected as annotation for element
				Gene in COSMIC	gene selected is in COSMIC census gene set
				Protein-coding gene in COSMIC	protein-coding gene selected is in COSMIC census gene set
				Overlap to previous non-coding screen	non-coding element region found in previous screens (Weinhold et al., 2014; Melton et al., 2015)
				Hypermutated gene	previously identified as Somatic Hypermutated Gene (Khodabakhshi et al., 2012)
				Hypermutated protein-coding gene	protein coding gene previously identified as Somatic Hypermutated Gene (Khodabakhshi et al., 2012)
				Binding site for transcription factor (TF)	TF gene of identified regulatory binding site
				Binding site TF in COSMIC	TF gene of identified regulatory binding site is in COSMIC census gene set
				Acute lymphoblastic leukemia (ALL)	counted number of mutations in cancer type Acute lymphoblastic leukemia (SNV only)
				Acute myeloid leukemia (AML)	counted number of mutations in cancer type Acute myeloid leukemia
				Breast cancer (BRCA)	counted number of mutations in cancer type Breast cancer
				Chronic lymphocytic leukemia (CLL)	counted number of mutations in cancer type Chronic lymphocytic leukemia
				Liver cancer (LIV)	counted number of mutations in cancer type Liver cancer
				Lung adenocarcinoma (LUAD)	counted number of mutations in cancer type Lung adenocarcinoma
				B-cell lymphoma (BCL)	counted number of mutations in cancer type Lymphoma B-cell (SNV only)
				Medulloblastoma (MBL)	counted number of mutations in cancer type Medullablastoma (SNV only)
				Pancreatic cancer (PACA)	counted number of mutations in cancer type Pancreas (SNV only)
				Pilocytic astrocytoma (PAS)	counted number of mutations in cancer type Pilocytic astrocytoma (SNV only)
				TCGA505 INDEL q-value combined	detected in tcga505.indel data set at the element ID level; combined.p.BH value
				TCGA505 INDEL recall	detected in tcga505.indel data set at the element ID level; yes=1, no=0
				TCGA505 SNV q-value combined	detected in tcga505.snv data set at the element ID level; combined.p.BH value
				TCGA505 SNV recall	detected in tcga505.snv data set at the element ID level; yes=1, no=0
				TCGA505 INDEL gene level elements	number of elements detected in tcga505.indel data set at the gene ID level (non-overlapping rank 1)
				TCGA505 SNV gene level elements	number of elements detected in tcga505.snv data set at the gene ID level (non-overlapping rank 1)

## Sheet: ST3
Supplementary Table 3. Recall of known cancer genes in COSMIC and previously published non-coding driver screens.
Recall of known cancer genes in COSMIC
The below table shows the overlap and enrichment of elements detected by individual ncDriver tests with the COSMIC set of known cancer drivers.
The "ncDriver test method" (column B) indicates the evaluated tests. Both the "Mutational recurrence" test of stage 1 and the "Cancer specificity", "Local conservation", and "Global conservation" tests of stage 2 combined are separately evaluated.
For regulatory non-coding elements, the nearest protein-coding genes (with the nearest TSS) are considered.
When possible, a significance value was computed using Fisher’s exact test (values used for 2x2 contingency tables are in bold).
		Detected	COSMIC		Non-detected	COSMIC			Fisher's exact
Element type	ncDriver test method	genes	Overlap	Non-overlap	Genes	Overlap	Non-overlap	Odds ratio	test P-value
Protein-coding	Mutation recurrence	143	20	123	19877	552	19325	5.69044	4.68911e-09
Protein-coding	Cancer specificity*	20	10	10	20000	562	19438	34.5648	4.7896e-11
Protein-coding	Local conservation*	9	3	6	20011	569	19442	17.0774	0.00171359
Protein-coding	Global conservation*	47	11	36	19973	561	19412	10.5689	6.44738e-08
Protein-coding	Combined	46	13	33	19974	559	19415	13.6755	3.16661e-10
Protein-coding	Combined, INDEL	4	3	1	20016	569	19447	102.637	9.08408e-05
Protein-coding	Combined, SNV	44	12	32	19976	560	19416	12.9961	2.41632e-09
Promoter 1kb	Combined	19	6	14	20000	566	19434	14.7066	1.45932e-05
DHS	Combined	32	6	26	19988	566	19422	7.91748	0.000254895
Enhancer	Combined	25	8	17	19995	564	19431	16.2001	2.97773e-07
TFBS peak	Combined	84	12	69	19939	560	19379	6.017	3.09544e-06
TFBS motif	Combined	8	1	7	20012	571	19441	4.86327	0.207007
Total regulatory	Combined	121	14	106	19900	558	19342	4.57725	8.55899e-06
TF of TFBS peak/motif	Combined	46	11	35	0
COSMIC:572 COSMIC census genes (cosmic-census_all-Wed-May-4-09_29_33-2016)
20020 protein-coding genes in total
*tests INDEL+SNV among elements with mutation recurrence (q-value<=0.25) and combined q-value<=0.25
nearest pc genes for regulatory elements
Overlap to previously published non-coding driver screens
Element type	ncDriver test method	elements	overlap	non-overlap
Total unique non-coding	Combined	160	5	155
Total unique non-coding includes ncRNAs
Number of element regions overlapping previously published non-coding driver screens.
Previously published non-coding driver screens include 313 unique regions from Weinhold et al., 2014 and Melton et al., 2015

## Sheet: ST4
Supplementary Table 4. Significance evaluation of the number of recalled elements in Fredriksson et al., 2014.
Number of recalled elements and p-value calculation by simulating 1000 random element selections.
Unique non-overlapping elements for SNV, INDEL and SNV+INDEL union
SNV+INDEL union of elements were used for recall and simulations
Element type	Number of significant elements SNV	Number of significant elements INDEL	Number of significant elements SNV+INDEL	Number of recalled elements SNV	Number of recalled elements INDEL	Number of recalled elements SNV+INDEL	Number of simulations with at least the same recall number SNV	Number of simulations with at least the same recall number INDEL	Number of simulations with at least the same recall number SNV+INDEL	P-value recall SNV	P-value recall INDEL	P-value recall SNV+INDEL	Mean number of recalled elements among simulations SNV	Mean number of recalled elements among simulations INDEL	Mean number of recalled elements among simulations SNV+INDEL	Ratio of observed and expected number of recalled elements SNV	Ratio of observed and expected number of recalled elements INDEL	Ratio of observed and expected number of recalled elements SNV+INDEL
Protein-coding	44	4	46	8	1	8	0	96	0	0.000999001	0.0969031	0.000999001	1.4127	1.0625	1.43891	5.66292	0.941176	5.55975
DHS	12	9	21	0	0	0	1000	1000	1000	1	1	1	1.04	1.03333	1.07547	0	0	0
Enhancer	20	1	21	1	0	1	51	1000	118	0.0519481	1	0.118881	1.03922	1.08696	1.08475	0.962264	0	0.921875
Long ncRNA	3	2	5	0	0	0	1000	1000	1000	1	1	1	1.03846	1	1.01818	0	0	0
Promoter 1kb	5	1	6	0	0	0	1000	1000	1000	1	1	1	1.07407	1	1.06522	0	0	0
Promoter 4kb	39	6	45	4	2	5	7	76	1	0.00799201	0.0769231	0.001998	1.41775	1.27879	1.63837	2.82136	1.56398	3.05181
Pseudogene	2	0	2	0	0	0	1000	1000	1000	1	1	1	1	1	1	0	0	0
Small ncRNA	1	0	1	0	0	0	1000	1000	1000	1	1	1	1	1	1	0	0	0
TFBS peaks	41	14	55	1	1	2	220	240	116	0.220779	0.240759	0.116883	1.21818	1.20833	1.35766	0.820896	0.827586	1.47312
TFBS motifs	2	2	4	1	0	1	2	1000	2	0.002997	1	0.002997	1	0	1	1	NA	1
All	169	39	206	15	4	17	0	42	0	0.000999001	0.042957	0.000999001	1.525	0.977	2.88915	9.83607	4.09417	5.88409
column				description
Element type				element type
Number of significant elements SNV				number of identified significant elements using SNVs in Alexandrov et al., 2013
Number of significant elements INDEL				number of identified significant elements using INDELs in Alexandrov et al., 2013
Number of significant elements SNV+INDEL				number of identified significant elements using SNVs and INDELs in Alexandrov et al., 2013
Number of recalled elements SNV				number of recalled elements using SNVs in Fredriksson et al., 2014
Number of recalled elements INDEL				number of recalled elements using INDELs in Fredriksson et al., 2014
Number of recalled elements SNV+INDEL				number of recalled elements using SNVs and INDELs in Fredriksson et al., 2014
Number of simulations with at least the same recall number SNV				number of times (n out of 1000) the number of recalled elements was equal to or higher than observed recall, when randomly selecting the observed number of elements (SNVs; Fredriksson et al., 2014)
Number of simulations with at least the same recall number INDEL				number of times (n out of 1000) the number of recalled elements was equal to or higher than observed recall, when randomly selecting the observed number of elements (INDELs; Fredriksson et al., 2014)
Number of simulations with at least the same recall number SNV+INDEL				number of times (n out of 1000) the number of recalled elements was equal to or higher than observed recall, when randomly selecting the observed number of elements (SNVs+INDELs; Fredriksson et al., 2014)
P-value recall SNV				p-value for recall in Fredriksson et al., 2014; SNVs; p = (n+1)/(1000+1)
P-value recall INDEL				p-value for recall in Fredriksson et al., 2014; INDELs; p = (n+1)/(1000+1)
P-value recall SNV+INDEL				p-value for recall in Fredriksson et al., 2014; SNVs+INDELs; p = (n+1)/(1000+1)
Mean number of recalled elements among simulations SNV				expected number of recalled elements calculated by mean number of recalled elements in 1000 random sets by SNVs
Mean number of recalled elements among simulations INDEL				expected number of recalled elements calculated by mean number of recalled elements in 1000 random sets by INDELs
Mean number of recalled elements among simulations SNV+INDEL				expected number of recalled elements calculated by mean number of recalled elements in 1000 random sets by SNVs+INDELs
Ratio of observed and expected number of recalled elements SNV				observed versus expected number of recalled elements by SNVs
Ratio of observed and expected number of recalled elements INDEL				observed versus expected number of recalled elements by INDELs
Ratio of observed and expected number of recalled elements SNV+INDEL				observed versus expected number of recalled elements by SNVs+INDELs

## Sheet: ST5
Supplementary Table 5. Significantly mutated genome-wide TFBS sets detected by ncDriver.
List of genome-wide TFBS sets, represented by their corresponding transcription factor, detected as overall significant by ncDriver.
Column header definitions are listed below the table.
Mutation type	Element ID	Number of regions	Size of regions (bp)	Number of mutations	Mutation rate	Effect size (mutational recurrence)	P-value mutational recurrence	P-value cancer specificity test	P-value conservation local	P-value conservation global	P-value combined	Q-value combined
snv	CTCF::CTCF_disc1_8mer	23599	519605	891	1.91669e-06	1.76459	2.48e-54	9.99999e-07	0.00225998	9.9999e-06	1.19e-11	1.09e-08
snv	SMC3::SMC3_disc1_8mer	16609	250135	465	1.91669e-06	1.91301	9.32e-37	9.99999e-07	0.0622394	9.9999e-06	2.64e-10	1.07e-07
snv	RAD21::Rad21_disc1_8mer	24049	482292	844	1.91669e-06	1.80083	7.45e-55	9.99999e-07	0.0847592	9.9999e-06	3.52e-10	1.07e-07
snv	CTCF::CTCF_known1_8mer	30542	580970	963	1.91669e-06	1.70574	1.58e-52	9.99999e-07	0.570654	9.9999e-06	2.07e-09	4.74e-07
snv	RAD21::Rad21_disc5_8mer	9629	125465	171	1.91669e-06	1.40253	1.58e-05	0.000459995	0.00250997	9.9999e-06	3.96e-09	7.25e-07
snv	CTCF::CTCF_disc8_8mer	11576	162683	196	1.91669e-06	1.2398	0.00198	0.032967	0.000119999	9.9999e-06	1.23e-08	1.88e-06
snv	CTCF::CTCF_disc3_8mer	3639	32747	68	1.91669e-06	2.13686	1.72e-08	0.033966	0.000189998	9.9999e-06	1.93e-08	2.52e-06					-
snv	CTCF::CTCF_disc5_8mer	20420	289339	371	1.91669e-06	1.31949	1.82e-07	0.000669993	0.0205198	9.9999e-06	3.87e-08	4.38e-06
snv	RAD21::Rad21_disc7_8mer	11607	176228	211	1.91669e-06	1.2321	0.00183	0.016983	0.000909991	9.9999e-06	4.31e-08	4.38e-06
snv	RAD21::Rad21_disc3_8mer	3202	32030	80	1.91669e-06	2.57023	1.93e-13	0.00639936	0.0096599	9.9999e-06	1.53e-07	1.4e-05
snv	RAD21::Rad21_disc2_8mer	2744	21960	52	1.91669e-06	2.43675	1.46e-08	0.017982	0.0262497	9.9999e-06	9.63e-07	8.01e-05
snv	CTCF::CTCF_disc2_8mer	5198	57144	87	1.91669e-06	1.56671	5.68e-05	0.0529471	0.0106999	9.9999e-06	1.13e-06	8.62e-05
snv	SMC3::SMC3_disc3_8mer	5610	62014	77	1.91669e-06	1.27773	0.0213	0.022977	0.00786992	0.000159998	4.89e-06	0.000344
snv	FOSL1::AP-1_known4_8mer	1405	12645	9	1.91669e-06	0.732425	0.863	0.333666	0.00322997	5.99994e-05	1e-05	0.000622
snv	RFX5::RFX5_disc2_8mer	1342	13405	9	1.91669e-06	0.6909	0.901	0.02997	0.0442896	4.99995e-05	1.02e-05	0.000622
snv	SMC3::SMC3_disc4_8mer	2656	21284	27	1.91669e-06	1.30542	0.104	0.168831	0.00495995	0.000119999	1.48e-05	0.000846
snv	RAD21::Rad21_disc4_8mer	3723	37214	51	1.91669e-06	1.41027	0.0115	0.024975	0.0327597	0.000239998	2.66e-05	0.00143
snv	STAT1::STAT_known14_8mer	1332	20010	15	1.91669e-06	0.771407	0.872	0.731269	0.00122999	0.000289997	3.42e-05	0.00174
snv	STAT3::STAT_known14_8mer	3278	49233	34	1.91669e-06	0.71066	0.985	0.651349	0.00229998	0.000469995	8.13e-05	0.00392
snv	MYC::Myc_known6_8mer	1862	18634	18	1.91669e-06	0.994045	0.541	0.00098999	0.0706493	0.0379296	0.000255	0.0117
snv	POU2F2::Pou2f2_known7_8mer	2004	22256	14	1.91669e-06	0.647322	0.967	0.96004	0.0126699	0.000289997	0.000326	0.0142
snv	RAD21::Rad21_disc10_8mer	8955	98819	117	1.91669e-06	1.21839	0.0208	0.0649351	0.0269097	0.00239998	0.000378	0.0157
snv	NANOG::Nanog_disc4_8mer	357	3570	6	1.91669e-06	1.72951	0.138	0.130869	0.0435096	0.000819992	0.000414	0.0165
snv	JUND::AP-1_known4_8mer	6522	58710	70	1.91669e-06	1.22695	0.0532	0.972028	0.101769	0.000109999	0.000846	0.0323
snv	POU2F2::Pou2f2_known10_8mer	1392	20978	14	1.91669e-06	0.686758	0.944	0.305694	0.0234898	0.00176998	0.000964	0.0353
indel	RAD21::Rad21_disc1_8mer	24049	482292	26	2.13572e-07	0.952516	0.624	0.015984	0.00127999	9.9999e-06	5.57e-08	4.67e-05
indel	CTCF::CTCF_disc1_8mer	23599	519605	21	2.13572e-07	0.714094	0.956	0.123876	0.000319997	9.9999e-06	1.02e-07	4.67e-05
indel	CTCF::CTCF_known1_8mer	30542	580970	23	2.13572e-07	0.699493	0.971	0.022977	0.00913991	0.000119999	4.32e-06	0.00132
indel	SMC3::SMC3_disc1_8mer	16609	250135	16	2.13572e-07	1.1302	0.346	0.415584	0.0478195	6.99993e-05	0.000147	0.0336
	Mutation type	mutation type used in test, SNV or INDEL
	Element ID	ID of genomic element
	Number of regions	number of regions in element
	Size of regions (bp)	element size in base pairs
	Number of mutations	counted number of mutations in element
	Mutation rate	mutation rate across all elements
	Effect size (mutational recurrence)	effect size by ratio between observed and expected mutation count
	P-value mutational recurrence	mutation recurrence: probability of randomly observing mutation count or higher, given element length and mutation rate, assuming binomial distribution
	P-value cancer specificity test	cancer type: test value for independence between mutation frequencies inside and outside a given element across the cancer types
	P-value conservation local	conserv: local test value for randomly observing element mean PhyloP score or higher
	P-value conservation global	conserv: global test value for randomly observing element mean PhyloP score or higher
	P-value combined	combine: combined test value from tests for cancer type, local conservation and global conservation for elements passing mutational intensity test FDR
	Q-value combined	combine: combined test value corrected for multiple testing using Benjamini and Hochberg
		CTCF_disc1 SNV cancer type effect sizes
		Cancer type	Samples	TFBS mutations	Obs CTCF disc1 mutations	TFBS length	Mutation rate	CTCF disc1 length	Exp CTCF disc1 mutations	Mutational effect size
		ALL	1	19	1	9770895	1.94455e-06	519605	1.0104	0.989709
		AML	7	23	0	9770895	3.36276e-07	519605	1.22311	0
		BCL	24	411	19	9770895	1.75265e-06	519605	21.8565	0.869306
		BRCA	119	2326	190	9770895	2.00045e-06	519605	123.694	1.53605
		CLL	28	111	2	9770895	4.05724e-07	519605	5.90285	0.338819
		LIV	88	2451	423	9770895	2.85053e-06	519605	130.341	3.24532
		LUAD	24	3489	215	9770895	1.48784e-05	519605	185.541	1.15877
		MBL	100	351	18	9770895	3.5923e-07	519605	18.6658	0.964332
		PACA	15	277	22	9770895	1.88997e-06	519605	14.7305	1.4935
		PANCAN	406	9458	890	9770895	2.38418e-06	519605	502.966	1.7695
		PAS	101	37	1	9770895	3.74926e-08	519605	1.96762	0.508229

## Sheet: ST6
Supplementary Table 6. GREAT functional enrichment tests for significantly mutated TFBS sets.
GREAT functional enrichment tests for each set of significantly mutated TFBS set.
Foreground mutated regions in each TFBS set were tested against background regions of all sites defined by the given TFBS set.
Combined across snv and indel when both sign., and across motif subtypes for the same TF.
Top 10 per ontology, minimum 10 genes per term, q-value<=0.01.
TFBS.set	Ontology	Term.Name	Hyper.Rank	Hyper.Raw.P-Value	Hyper.FDR.Q-Val	Hyper.Fold.Enrichment	HyperForegroundRegionHits	Hyper.Total.Regions	Hyper.Region.Set.Coverage	Hyper.Foreground.Gene.Hits	Total.Genes.Annotated
CTCF	Disease Ontology	hyperostosis	1	2.59477e-09	2.75305e-06	3.20514	35	466	0.0130792	14	24
CTCF	Disease Ontology	nodular lymphoma	2	5.28114e-08	2.80165e-05	2.29005	52	969	0.019432	21	53
CTCF	Disease Ontology	hypogonadism	4	8.81636e-07	0.000233854	2.75317	30	465	0.0112108	11	32
CTCF	Disease Ontology	common variable immunodeficiency	8	3.23026e-05	0.00428414	2.69779	22	348	0.00822123	10	28
CTCF	GO Biological Process	regulation of lymphocyte mediated immunity	15	1.45444e-05	0.00441084	2.01035	44	934	0.0164425	16	94
CTCF	GO Biological Process	positive regulation of cell killing	11	1.09204e-05	0.00451607	2.42467	30	528	0.0112108	10	42
CTCF	GO Biological Process	heparan sulfate proteoglycan metabolic process	13	1.29822e-05	0.00454278	2.32636	32	587	0.0119582	10	23
CTCF	GO Biological Process	positive regulation of lymphocyte mediated immunity	20	2.4943e-05	0.00567329	2.24971	32	607	0.0119582	10	59
CTCF	GO Biological Process	positive regulation of leukocyte mediated immunity	23	2.97016e-05	0.00587445	2.16879	34	669	0.0127055	11	61
CTCF	GO Biological Process	regulation of cell killing	26	3.3849e-05	0.00592227	2.28204	30	561	0.0112108	10	50
CTCF	GO Biological Process	detection of chemical stimulus involved in sensory perception	29	4.00601e-05	0.00628391	2.1096	35	708	0.0130792	20	406
CTCF	GO Biological Process	protein secretion	31	5.54495e-05	0.00813676	2.00695	38	808	0.0142003	15	60
CTCF	GO Biological Process	water homeostasis	34	6.54167e-05	0.00875237	2.51024	23	391	0.00859492	11	28
CTCF	GO Cellular Component	neuron projection membrane	1	1.55163e-06	0.000890637	2.58142	32	529	0.0119582	10	30
CTCF	InterPro	Potassium channel tetramerisation-type BTB domain	2	3.39229e-07	0.000163169	2.32961	44	806	0.0164425	16	51
CTCF	InterPro	Potassium channel, voltage dependent, Kv	3	1.68005e-06	0.000538736	2.5717	32	531	0.0119582	11	27
CTCF	InterPro	Voltage-gated potassium channel	4	3.66537e-06	0.000881521	2.30167	37	686	0.0138266	13	32
CTCF	InterPro	Potassium channel	5	9.12032e-06	0.00175475	2.13371	40	800	0.0149477	14	34
CTCF	MGI Expression: Detected	TS23_peritoneal cavity	25	1.21299e-05	0.00194902	2.26706	34	640	0.0127055	12	30
CTCF	MGI Expression: Detected	TS23_cornea stroma	26	1.2639e-05	0.00195272	2.49452	28	479	0.0104634	10	30
CTCF	MGI Expression: Detected	TS23_intraembryonic coelom pleural component	24	1.17846e-05	0.00197245	2.37504	31	557	0.0115844	10	28
CTCF	Mouse Phenotype	increased susceptibility to type IV hypersensitivity reaction	6	1.03933e-05	0.00763564	3.20478	19	253	0.00710015	10	20
CTCF	Mouse Phenotype	cervical vertebral transformation	7	1.38819e-05	0.00874164	2.31846	32	589	0.0119582	11	45
CTCF	MSigDB Cancer Neighborhood	Neighborhood of RAB3A	1	3.95968e-06	0.00169078	2.26483	38	716	0.0142003	11	37
CTCF	MSigDB Immunologic Signatures	Genes down-regulated in comparison of peripheral mononuclear blood cells (PBMC) versus memory T cells.	1	7.29858e-13	1.39403e-09	2.02167	120	2533	0.0448431	44	180
CTCF	MSigDB Perturbation	Genes co-regulated in uterus during a time course response to progesterone [PubChem=5994]: SOM cluster 8.	2	1.36301e-09	2.07519e-06	2.46112	56	971	0.0209268	17	50
CTCF	MSigDB Perturbation	Genes within amplicon 8q12-q22 identified in a copy number alterations study of 191 breast tumor samples.	5	5.60558e-08	3.4138e-05	2.14084	60	1196	0.0224215	42	126
CTCF	MSigDB Perturbation	Cluster c: genes identifying an intrinsic group in head and neck squamous cell carcinoma (HNSCC).	6	2.11521e-07	0.000107347	2.13565	55	1099	0.0205531	23	119
CTCF	MSigDB Perturbation	Genes down-regulated in head and neck tumor samples which clustered around known hypoxia genes.	13	1.79714e-06	0.000420946	2.34338	38	692	0.0142003	15	48
CTCF	MSigDB Perturbation	Genes down-regulated in plasma cells compared with B lymphocytes.	14	2.07052e-06	0.000450337	2.36015	37	669	0.0138266	12	38
CTCF	MSigDB Perturbation	Cluster b: genes identifying an intrinsic group in head and neck squamous cell carcinoma (HNSCC).	15	2.82948e-06	0.000574384	2.35986	36	651	0.0134529	14	43
CTCF	MSigDB Perturbation	Genes up-regulated in MS427 cells (Wilms tumor with normal WT1 [GeneID=7490]) after treatment with 10 microM tretinoin (ATRA) [PubChem=444795] for 24 h.	37	5.38735e-05	0.00443365	2.54276	23	386	0.00859492	10	20
CTCF	MSigDB Perturbation	Genes up-regulated in MDA-MB-231 cells (breast cancer) after knockdown of ZEB1 [GeneID=6935] by RNAi.	38	5.75426e-05	0.00461098	2.28903	28	522	0.0104634	11	34
CTCF	MSigDB Perturbation	Genes up-regulated in lymph nodes from patients with mantle cell lymphoma (MCL) compared to the non-malignant hyperplastic lymph nodes.	48	0.000126074	0.00799784	2.08989	31	633	0.0115844	13	51
CTCF	MSigDB Predicted Promoter Motifs	Motif NNNGNRRGNACANNGTGTTCTNNNNNN matches AR: androgen receptor (dihydrotestosterone receptor; testicular feminization; spinal and bulbar muscular atrophy; Kennedy disease)	1	1.56499e-07	9.60906e-05	2.92677	31	452	0.0115844	10	35
JUND	GO Biological Process	response to glucocorticoid stimulus	1	4.11417e-07	0.00429519	3.05663	27	870	0.0518234	16	114
JUND	GO Biological Process	response to corticosteroid stimulus	3	1.48914e-06	0.00518221	2.85636	27	931	0.0518234	16	121
JUND	Human Phenotype	Genu valgum	1	5.08218e-07	0.00312351	4.16161	18	426	0.0345489	10	57
JUND	MGI Expression: Detected	TS21_trunk	2	3.25125e-07	0.00151784	4.08589	19	458	0.0364683	11	79
JUND	MGI Expression: Detected	TS28_heart atrium	18	1.8233e-05	0.00945787	3.21168	18	552	0.0345489	11	78
JUND	Mouse Phenotype	abnormal dorsal root ganglion morphology	1	2.6689e-07	0.00211323	2.97526	29	960	0.0556622	16	120
JUND	PANTHER Pathway	Interleukin signaling pathway	1	1.24861e-05	0.00189789	3.17714	19	589	0.0364683	14	91
MYC	MGI Expression: Detected	TS21_reproductive system	4	2.62403e-07	0.000612515	2.00784	59	2665	0.142512	39	572
MYC	MGI Expression: Detected	TS21_urogenital sinus	5	8.72739e-07	0.00162975	2.73172	30	996	0.0724638	18	223
MYC	MGI Expression: Detected	TS21_skeleton	7	2.95588e-06	0.00394272	2.73906	27	894	0.0652174	16	141
MYC	MGI Expression: Detected	TS20_nose	10	6.50228e-06	0.00607118	2.56765	28	989	0.0676328	15	187
MYC	MGI Expression: Detected	TS20_respiratory system	12	1.13923e-05	0.00886417	2.21666	35	1432	0.0845411	21	262
MYC	Mouse Phenotype	kidney cysts	13	8.9806e-06	0.00546988	2.76574	24	787	0.057971	14	134
MYC	MSigDB Immunologic Signatures	Genes down-regulated in comparison of memory CD8 T cells versus effector CD8 T cells KLRG1 high [GeneID=10219].	1	1.20222e-06	0.00229625	3.02714	25	749	0.0603865	16	195
MYC	MSigDB miRNA Motifs	Targets of MicroRNA TTTGTAG,MIR-520D	1	3.11506e-05	0.00688427	2.01311	39	1757	0.0942029	20	326
MYC	MSigDB Perturbation	Genes within amplicon 20q12-q13 identified in a copy number alterations study of 191 breast tumor samples.	1	3.70724e-08	0.000124711	3.25106	29	809	0.0700483	20	136
POU2F2	Disease Ontology	psychotic disease	4	1.43643e-06	0.000802607	2.15752	43	1529	0.155797	21	640
POU2F2	Disease Ontology	schizophrenia	4	1.43643e-06	0.000802607	2.15752	43	1529	0.155797	21	638
POU2F2	GO Biological Process	telencephalon development	16	8.15182e-07	0.000531906	3.14738	24	585	0.0869565	10	174
POU2F2	GO Biological Process	eye development	57	2.27931e-05	0.00417474	2.5236	25	760	0.0905797	11	289
POU2F2	GO Biological Process	regulation of anatomical structure size	66	3.90631e-05	0.00617908	2.56096	23	689	0.0833333	11	264
POU2F2	GO Biological Process	positive regulation of organelle organization	80	7.15006e-05	0.00933083	2.46095	23	717	0.0833333	10	251
POU2F2	GO Cellular Component	extracellular matrix	2	1.37014e-05	0.00866615	2.81767	22	599	0.0797101	11	438
POU2F2	Human Phenotype	Abnormality of the penis	69	7.03068e-05	0.0062624	2.52662	22	668	0.0797101	11	331
POU2F2	Human Phenotype	Abnormality of the testis	80	0.000105645	0.00811614	2.29418	25	836	0.0905797	13	424
POU2F2	Human Phenotype	Abnormality of the larynx	88	0.000129432	0.00903966	2.82293	17	462	0.0615942	11	218
POU2F2	MGI Expression: Detected	TS26_telencephalon	47	4.29944e-06	0.000854125	2.6522	27	781	0.0978261	10	241
POU2F2	MGI Expression: Detected	TS26_forebrain	130	8.52271e-05	0.00612127	2.19641	28	978	0.101449	11	337
POU2F2	Mouse Phenotype	abnormal eyelid morphology	2	1.26079e-09	4.99148e-06	3.52854	31	674	0.112319	12	240
POU2F2	Mouse Phenotype	abnormal CNS synaptic transmission	5	3.01534e-08	4.7751e-05	2.59619	40	1182	0.144927	18	507
POU2F2	Mouse Phenotype	abnormal long term potentiation	7	5.22828e-08	5.91394e-05	3.53863	25	542	0.0905797	10	211
POU2F2	Mouse Phenotype	abnormal spinal cord grey matter morphology	11	3.39586e-07	0.00024444	3.3056	24	557	0.0869565	11	209
POU2F2	Mouse Phenotype	abnormal synaptic transmission	17	7.2078e-07	0.000335714	2.30037	40	1334	0.144927	18	588
POU2F2	Mouse Phenotype	abnormal coat/hair pigmentation	31	3.32314e-06	0.000848795	3.30678	20	464	0.0724638	10	179
POU2F2	Mouse Phenotype	abnormal spinal cord morphology	38	5.01613e-06	0.0010452	2.69184	26	741	0.0942029	13	301
POU2F2	Mouse Phenotype	pigmentation phenotype	63	1.56328e-05	0.00196477	2.46886	27	839	0.0978261	13	363
POU2F2	Mouse Phenotype	abnormal eye development	65	1.78894e-05	0.0021792	2.56066	25	749	0.0905797	12	260
POU2F2	Mouse Phenotype	abnormal retinal layer morphology	84	3.01378e-05	0.00284084	2.48116	25	773	0.0905797	11	356
POU2F2	MSigDB Cancer Neighborhood	Neighborhood of FSHR	1	1.20864e-14	5.16088e-12	4.83803	35	555	0.126812	11	282
POU2F2	MSigDB Cancer Neighborhood	Neighborhood of MLLT10	4	3.13347e-12	3.34498e-10	3.9957	35	672	0.126812	11	303
POU2F2	MSigDB Cancer Neighborhood	Neighborhood of ATF2	3	3.10968e-12	4.42612e-10	3.89538	36	709	0.130435	12	329
POU2F2	MSigDB Cancer Neighborhood	Neighborhood of RAD51L3	7	7.40758e-11	4.51862e-09	3.48276	36	793	0.130435	12	387
POU2F2	MSigDB Cancer Neighborhood	Neighborhood of MAGEA9	8	1.15616e-10	6.17101e-09	3.21718	39	930	0.141304	15	422
POU2F2	MSigDB Cancer Neighborhood	Neighborhood of ERCC4	9	5.46172e-10	2.59128e-08	3.65321	31	651	0.112319	11	323
POU2F2	MSigDB Cancer Neighborhood	Neighborhood of MDM2	11	1.01968e-09	3.95822e-08	3.65902	30	629	0.108696	11	281
POU2F2	MSigDB Cancer Neighborhood	Neighborhood of SUPT3H	12	3.12223e-09	1.11099e-07	3.48715	30	660	0.108696	10	330
POU2F2	MSigDB Cancer Neighborhood	Neighborhood of CAMK4	13	3.5444e-09	1.1642e-07	3.56539	29	624	0.105072	10	292
POU2F2	MSigDB Cancer Neighborhood	Neighborhood of IL16	15	1.08231e-07	3.08097e-06	3.40663	25	563	0.0905797	10	242
POU2F2	MSigDB Immunologic Signatures	Genes down-regulated in comparison of dendritic cells (DC) versus B cells.	2	1.20256e-10	1.14844e-07	3.88601	31	612	0.112319	10	184
POU2F2	MSigDB Immunologic Signatures	Genes down-regulated in comparison of stimulated CD4 [GeneID=920] Th1 cells at 12 h versus stimulated CD4 [GeneID=920] Th2 cells at 12 h.	3	1.15459e-09	7.35086e-07	4.45815	24	413	0.0869565	10	199
POU2F2	MSigDB Immunologic Signatures	Genes up-regulated in comparison of IgD+ peripheral blood B cells versus IgD- naive tonsil B cells.	5	6.58636e-09	2.51599e-06	3.79934	26	525	0.0942029	13	199
POU2F2	MSigDB Immunologic Signatures	Genes down-regulated in comparison of monocytes versus myeloid dendritic cells (mDC).	9	8.57559e-08	1.81993e-05	2.93973	31	809	0.112319	13	220
POU2F2	MSigDB Immunologic Signatures	Genes up-regulated in comparison of untreated CD4 [GeneID=920] T cells at 0 h versus the untreated cells at 72 h.	12	1.88461e-07	2.99968e-05	3.04262	28	706	0.101449	10	176
POU2F2	MSigDB Immunologic Signatures	Genes down-regulated in comparison of effector memory T cells versus central memory T cells from peripheral blood mononuclear cells (PBMC).	11	1.76451e-07	3.06383e-05	3.13369	27	661	0.0978261	12	171
POU2F2	MSigDB Immunologic Signatures	Genes up-regulated in comparison of control polymorphonuclear leukocytes (PMN) at 0 h versus PMN treated with F. tularensis vaccine at 24 h.	14	4.00238e-07	5.46039e-05	3.0877	26	646	0.0942029	11	193
POU2F2	MSigDB Immunologic Signatures	Genes down-regulated in comparison of eosinophils versus neutrophils.	16	4.9877e-07	5.95407e-05	3.34186	23	528	0.0833333	11	184
POU2F2	MSigDB Immunologic Signatures	Genes up-regulated in comparison of neutrophils versus central memory CD4 [GeneID=920] T cells.	15	4.91003e-07	6.25211e-05	3.0546	26	653	0.0942029	14	208
POU2F2	MSigDB Immunologic Signatures	Genes up-regulated in comparison of macrophages cultured with M-CSF [GeneID=1435] versus macrophages cultured with M-CSF [GeneID=1435] and Pam3Cyc.	17	7.00233e-07	7.86732e-05	3.17451	24	580	0.0869565	14	185
POU2F2	MSigDB miRNA Motifs	Targets of MicroRNA GTATTAT,MIR-369-3P	2	6.08548e-05	0.00672445	2.42905	24	758	0.0869565	12	204
POU2F2	MSigDB Oncogenic Signatures	Genes up-regulated in SKM-1 cells (AML) after knockdown of STK33 [Gene ID=65975] by RNAi.	8	4.99003e-05	0.00116642	2.26592	28	948	0.101449	14	279
POU2F2	MSigDB Pathway	Genes involved in Meiosis	4	4.50851e-07	0.000148781	4.93889	15	233	0.0543478	10	110
POU2F2	MSigDB Pathway	Genes involved in Cell Cycle	19	1.41269e-05	0.000981446	2.43271	28	883	0.101449	15	402
POU2F2	MSigDB Perturbation	Genes up-regulated in mesenchymal stem cells (MSC) engineered to express EWS-FLI1 [GeneID=2130;2321] fusion protein.	5	1.17141e-09	7.88127e-07	2.77447	43	1189	0.155797	11	425
POU2F2	MSigDB Perturbation	Set 'Eed targets': genes identified by ChIP on chip as targets of the Polycomb protein EED [GeneID=8726] in human embryonic stem cells.	17	2.96189e-07	5.86105e-05	2.00662	56	2141	0.202899	29	1005
POU2F2	MSigDB Perturbation	Genes up-regulated in at least one of three multiple myeloma (MM) cell lines treated with the DNA hypomethylating agent decitabine (5-aza-2'-deoxycytidine) [PubChem=451668].	24	1.33603e-06	0.000187268	2.69673	29	825	0.105072	16	298
POU2F2	MSigDB Perturbation	The 'group 1 set' of genes associated with acquired endocrine therapy resistance in breast tumors expressing ESR1 and ERBB2 [GeneID=2099;2064].	35	7.29473e-06	0.000701127	2.20241	36	1254	0.130435	15	497
POU2F2	MSigDB Perturbation	Genes down-regulated in hematopoietic stem cells (HSC, CD34+ [GeneID=947]) cultured in a three-dimentional collagen gel compared to the cells grown in suspension.	44	1.59947e-05	0.00122287	2.57787	25	744	0.0905797	11	278
POU2F2	MSigDB Perturbation	Set 'PRC2 targets': Polycomb Repression Complex 2 (PRC) targets; identified by ChIP on chip on human embryonic stem cells as genes that: posess the trimethylated H3K27 mark in their promoters and are bound by SUZ12 [GeneID=23512] and EED [GeneID=8726] Polycomb proteins.	50	2.42481e-05	0.00163141	2.13978	34	1219	0.123188	19	613
POU2F2	MSigDB Perturbation	Genes down-regulated in UB27 cells (osteosarcoma) at any time point after inducing the expression of a mutant form of WT1 [GeneID=7490].	56	4.25482e-05	0.00255593	2.10973	33	1200	0.119565	16	447
POU2F2	MSigDB Perturbation	The 'NPM1 signature 3': genes up-regulated in pediatric AML (acute myeloid leukemia) with mutated NPM1 [GeneID=4869] compared to the AML cases with intact NPM1 and MLL [GeneID=4297].	75	0.00011477	0.00514781	2.33066	24	790	0.0869565	11	353
POU2F2	MSigDB Perturbation	Genes up-regulated in HEK293 cells (embryonic kidney) at 6 h, 12 h or 24 h after infection with reovirus strain T3A (known as a strong inducer of apoptosis).	82	0.000169555	0.00695589	2.10803	28	1019	0.101449	11	316
POU2F2	MSigDB Predicted Promoter Motifs	Motif KDMAYYNTGACCT matches AR: androgen receptor (dihydrotestosterone receptor; testicular feminization; spinal and bulbar muscular atrophy; Kennedy disease)	4	1.80248e-08	2.77131e-06	3.14999	31	755	0.112319	16	261
POU2F2	MSigDB Predicted Promoter Motifs	Motif RNCAGCTGC matches TFAP4: transcription factor AP-4 (activating enhancer binding protein 4)	3	1.52267e-08	3.12148e-06	3.09969	32	792	0.115942	15	251
POU2F2	MSigDB Predicted Promoter Motifs	Motif NNNNNNNGKACNNNNTGTTCTNNNNNN matches NR3C1: nuclear receptor subfamily 3, group C, member 1 (glucocorticoid receptor)	9	9.81612e-07	6.70768e-05	3.32241	22	508	0.0797101	10	192
POU2F2	MSigDB Predicted Promoter Motifs	Motif ATGTTWAYATAA matches TEF: thyrotrophic embryonic factor	10	1.22335e-06	7.52359e-05	2.59917	31	915	0.112319	15	245
POU2F2	MSigDB Predicted Promoter Motifs	Motif NRTTAYGTAAYN matches NFIL3: nuclear factor, interleukin 3 regulated	12	2.35569e-06	0.000120729	2.6205	29	849	0.105072	15	221
POU2F2	MSigDB Predicted Promoter Motifs	Motif CKSNYTAAAAAWRMCY (no known TF)	13	2.72659e-06	0.000128988	2.71833	27	762	0.0978261	11	257
POU2F2	MSigDB Predicted Promoter Motifs	Motif TATGCAAATN matches POU2F1: POU domain, class 2, transcription factor 1	18	4.56906e-06	0.00015611	2.35505	33	1075	0.119565	17	274
POU2F2	MSigDB Predicted Promoter Motifs	Motif TTTSGCGSG matches E2F&lt;br&gt; TFDP1: transcription factor Dp-1	17	4.33814e-06	0.000156939	2.71381	26	735	0.0942029	13	236
POU2F2	MSigDB Predicted Promoter Motifs	Motif NNNNATGCAAATNAN matches POU2F1: POU domain, class 2, transcription factor 1	20	5.91218e-06	0.000181799	2.36508	32	1038	0.115942	14	273
POU2F2	MSigDB Predicted Promoter Motifs	Motif TTTSGCGSG matches E2F&lt;br&gt; TFDP1: transcription factor Dp-1	19	5.80924e-06	0.000188036	2.736	25	701	0.0905797	12	229
RAD21	Disease Ontology	nodular lymphoma	3	6.54632e-07	0.000487701	2.47649	37	689	0.0225335	19	53
RAD21	Disease Ontology	lateral sclerosis	5	1.64967e-06	0.000737403	2.14712	46	988	0.0280146	21	110
RAD21	Disease Ontology	hyperostosis	6	4.24138e-06	0.00157991	3.17522	21	305	0.0127893	14	24
RAD21	GO Cellular Component	neuron projection membrane	5	1.40752e-05	0.00356103	2.93467	21	330	0.0127893	12	30
RAD21	MGI Expression: Detected	TS23_intraembryonic coelom pleural component	10	2.33433e-06	0.00217956	3.00759	24	368	0.0146163	12	28
RAD21	MSigDB Immunologic Signatures	Genes up-regulated in comparison of naive B cells versus memory B cells.	1	3.20637e-08	6.12417e-05	2.09473	65	1431	0.0395859	27	163
RAD21	MSigDB Immunologic Signatures	Genes up-regulated in comparison of peripheral blood mononuclear cells (PBMC) from LAIV influenza vaccinee at day 3 post-vaccination versus those at day 7 post-vaccination.	3	5.26249e-06	0.00335045	2.00151	49	1129	0.0298417	20	159
RAD21	MSigDB Perturbation	Genes co-regulated in uterus during a time course response to progesterone [PubChem=5994]: SOM cluster 8.	1	3.61344e-11	1.21556e-07	3.06997	46	691	0.0280146	16	50
RAD21	MSigDB Perturbation	Genes up-regulated in MFCF-7 cells (breast cancer) by exogenous HG1 [GeneID=2688].	3	5.04948e-08	5.66215e-05	2.5229	43	786	0.0261876	17	79
RAD21	MSigDB Perturbation	Genes up-regulated between two breast carcinoma subtypes: metaplastic (MCB) and ductal (DCB).	8	1.68321e-06	0.000707789	2.26169	41	836	0.0249696	24	82
RAD21	MSigDB Perturbation	Genes down-regulated in RD cells (embryonal rhabdomyosarcoma, ERMS) by expression of PAX3- or PAX7-FOXO1 [GeneID=5077;5081;2308] fusions off retroviral vectors.	10	4.48648e-06	0.00150925	2.08566	45	995	0.0274056	20	64
RAD21	MSigDB Perturbation	Genes up-regulated during epithelial to mesenchymal transition (EMT) induced by TGFB1 [GeneID=7040] in the EpH4 cells (mammary epithelium cell line transformed by HRAS [GeneID=3265]).	11	5.83254e-06	0.0017837	2.41922	32	610	0.0194884	13	70
RAD21	MSigDB Perturbation	Genes down-regulated in AIDS-related primary effusion lymphoma (PEL) samples compared to other tumor subtypes and normal B lymphocytes.	16	1.55917e-05	0.00327816	2.46423	28	524	0.0170524	10	57
RAD21	MSigDB Perturbation	Genes down-regulated in HUVEC cells (endothelium) by ETS1 [GeneID=2113] which were up-regulated by SP100 [GeneID=6672].	18	2.6922e-05	0.00503143	2.14923	35	751	0.0213155	13	81
RAD21	MSigDB Perturbation	Genes up-regulated in polymorphonuclear neutrophilic granulocytes (PMNs) attracted to skin wounds.	19	3.64531e-05	0.00645412	2.00288	40	921	0.0243605	18	77
RAD21	MSigDB Perturbation	Genes down-regulated in C2AS12 cells (myoblast) by IGF1 [GeneID=3479] vs PDGFB [GeneID=5155].	20	4.6655e-05	0.00784737	2.453	25	470	0.0152253	10	45
RAD21	MSigDB Perturbation	Genes specific to BEC (blood endothelium cells) repressed in BEC by expression of PROX1 [GeneID=5629] off adenovirus vector.	23	5.86836e-05	0.00858312	2.11955	33	718	0.0200974	18	64
SMC3	MSigDB Immunologic Signatures	Genes up-regulated in comparison of NK cells versus neutrophils.	1	1.32764e-06	0.0025358	2.78505	28	474	0.0489511	19	195
SMC3	MSigDB Oncogenic Signatures	Genes down-regulated in TIG3 cells (fibroblasts) upon knockdown of EZH2 [Gene ID=2146] gene.	1	1.797e-06	0.00033604	2.34467	37	744	0.0646853	23	185
SMC3	MSigDB Oncogenic Signatures	Genes down-regulated in MCF-7 cells (breast cancer) over-expressing a mutant K112E form of CCND1 [Gene ID=595] gene.	2	7.96282e-05	0.00744524	2.22616	28	593	0.0489511	17	191
SMC3	MSigDB Perturbation	Genes co-regulated in uterus during a time course response to progesterone [PubChem=5994]: SOM cluster 8.	1	3.12646e-09	1.05174e-05	4.42603	23	245	0.0402098	13	50
STAT3	GO Biological Process	G-protein coupled receptor signaling pathway, coupled to cyclic nucleotide second messenger	2	7.13625e-09	3.72512e-05	3.4283	30	780	0.0608519	23	150
STAT3	GO Biological Process	G-protein coupled receptor signaling pathway	1	3.84195e-09	4.011e-05	2.00804	77	3418	0.156187	53	1077
STAT3	GO Biological Process	adenylate cyclase-modulating G-protein coupled receptor signaling pathway	9	1.06303e-06	0.00123311	3.24387	23	632	0.0466531	16	119
STAT3	GO Biological Process	regulation of chemotaxis	20	6.14137e-06	0.0032058	2.58365	28	966	0.0567951	10	107
STAT3	GO Biological Process	regulation of behavior	24	1.72114e-05	0.00748698	2.31425	31	1194	0.0628803	13	147
STAT3	GO Molecular Function	G-protein coupled receptor activity	1	9.45841e-11	3.48826e-07	2.51869	59	2088	0.119676	38	817
STAT3	GO Molecular Function	G-protein coupled peptide receptor activity	9	1.60422e-05	0.00657373	3.00627	20	593	0.0405679	14	120
STAT3	GO Molecular Function	peptide receptor activity	10	1.94065e-05	0.00715712	2.96625	20	601	0.0405679	14	122
STAT3	InterPro	G protein-coupled receptor, rhodopsin-like	4	4.73654e-08	0.000111569	2.57183	41	1421	0.0831643	27	667
STAT3	InterPro	GPCR, rhodopsin-like, 7TM	3	4.30673e-08	0.00013526	2.58091	41	1416	0.0831643	27	673
STAT3	MGI Expression: Detected	TS22_brainstem	8	2.24431e-06	0.00261939	3.92567	17	386	0.0344828	10	36
STAT3	Mouse Phenotype	abnormal urination	30	1.43829e-05	0.00379614	2.69428	24	794	0.0486815	10	144
STAT3	MSigDB Immunologic Signatures	Genes down-regulated in comparison of naive CD8 T cells versus memory CD8 T cells.	1	6.89025e-07	0.00131604	2.89873	28	861	0.0567951	10	188
STAT3	MSigDB Pathway	Genes involved in Class A/1 (Rhodopsin-like receptors)	5	8.62179e-07	0.000227615	2.42859	37	1358	0.0750507	26	298
STAT3	MSigDB Pathway	Genes involved in GPCR ligand binding	7	5.11483e-06	0.000964511	2.11628	42	1769	0.0851927	29	399
STAT3	MSigDB Pathway	Genes involved in G alpha (i) signalling events	13	5.90474e-05	0.00599558	2.58706	22	758	0.0446247	16	193
STAT3	MSigDB Pathway	Neuroactive ligand-receptor interaction	15	9.74683e-05	0.00857721	2.07746	32	1373	0.0649087	27	271
STAT3	MSigDB Perturbation	Genes down-regulated in BJUB cells (B-lymphoma) in response to rapamycin [PubChem=6610346] treatment.	4	2.15193e-06	0.00180977	2.7952	27	861	0.0547667	15	238
STAT3	MSigDB Perturbation	Genes down-regulated in SH-SY5Y cells (neuroblastoma) after knockdown of NF1 [GeneID=4763] by RNAi.	5	9.27731e-06	0.00624178	2.52612	28	988	0.0567951	15	101
STAT3	MSigDB Predicted Promoter Motifs	Motif NNNNNNRGNACNNKNTGTTCTNNNNNN matches PGR: progesterone receptor	3	4.43268e-05	0.00908699	2.45418	25	908	0.0507099	18	130

## Sheet: ST7
Supplementary Table 7. C(T->N)N context mutation enrichment at CTCF position 16 in liver.
Test of enrichment of mutations in liver samples at CTCF TFBS position 16 given local sequence contexts.
Context	Genome frequency	Position 16 frequency	Mutation frequency	Mutation frequency position 16	Mutation type	Mutation type frequency	Mutation type frequency position 16	Mutation type frequency outside position 16		Fisher's exact test
CTA	70153947	8554	22628	30	CTA->CAA	6221	6	6215
CTA	70153947	8554	22628	30	CTA->CCA	14349	23	14326				pos16	pos16
CTA	70153947	8554	22628	30	CTA->CGA	2058	1	2057				+	-
CTA	70153947	8554	22628	30	no mutation	70131319	8524	70122795		CTN	+	104	105989
CTC	91462242	992	26230	7	CTC->CAC	8400	2	8398		CTN	-	21696	380639119
CTC	91462242	992	26230	7	CTC->CCC	14703	5	14698
CTC	91462242	992	26230	7	CTC->CGC	3127	0	3127		P-value	5.53635e-88
CTC	91462242	992	26230	7	no mutation	91436012	985	91435027		Odds ratio (OR)	17.2155
CTG	110077529	8689	25807	42	CTG->CAG	9085	10	9075
CTG	110077529	8689	25807	42	CTG->CCG	13429	26	13403		Numbers used for Fisher's exact test
CTG	110077529	8689	25807	42	CTG->CGG	3293	6	3287		Sum of mutation frequency at position 16			104
CTG	110077529	8689	25807	42	no mutation	110051722	8647	110043075		Sum of mutation frequency			106093
CTT	109073190	3565	31428	25	CTT->CAT	9107	3	9104		Sum of mutation frequency outside position 16			105989
CTT	109073190	3565	31428	25	CTT->CCT	15567	9	15558		Sum of no mutation frequency at position 16			21696
CTT	109073190	3565	31428	25	CTT->CGT	6754	13	6741		Sum of no mutation frequency outside position 16			380639119
CTT	109073190	3565	31428	25	no mutation	109041762	3540	109038222

## Sheet: ST8
Supplementary Table 8. Average-site and position-based tests for elevated PhyloP conservation of mutated positions in CTCF sites and 30bp flank regions.
Tests of elevated conservation levels at either the entire CTCF TFBSs associated with SNVs (header: Average-site tests).
Tests of elevated conservation levels at individual positions (header: Position-based tests).
See Supplemental Figure 5 for illustration for test of TFBS conservation.
	Average-site tests							Position-based tests
Mutated position (relative to site)	Number of sites relative to mutation (foreground)	Mean foreground site PhyloP	Number of sites mutated elsewhere (background)	Mean background site PhyloP	Foreground/background PhyloP ratio	P-value Wilcoxon	Q-value Wilcoxon	Number of mutations (foreground)	Mean foreground position PhyloP	Number of positions mutated elsewhere (background)	Mean background position PhyloP	Foreground/background PhyloP ratio	P-value Wilcoxon	Q-value Wilcoxon
-30	28	1.16531	2854	1.08336	1.07564	0.295669	0.964	28	-0.140714	2854	0.268893	-0.52331	0.879893	1
-29	17	1.42171	2865	1.08216	1.31378	0.159167	0.829	17	-0.183529	2865	0.267574	-0.685901	0.815229	1
-28	22	0.736467	2860	1.08683	0.677625	0.945149	0.979	22	-0.216364	2860	0.268615	-0.805477	0.955903	1
-27	31	0.8289	2851	1.08694	0.762603	0.914591	0.979	31	-0.0387097	2851	0.268215	-0.144323	0.724678	1
-26	24	1.34055	2858	1.08201	1.23895	0.0993276	0.829	24	-0.0229167	2858	0.26733	-0.0857242	0.601337	1
-25	21	1.26948	2861	1.0828	1.17241	0.161685	0.829	21	-0.203333	2861	0.26835	-0.757716	0.938912	1
-24	39	0.952063	2843	1.08597	0.876692	0.731001	0.979	39	-0.800256	2843	0.279525	-2.86291	0.999934	1
-23	26	1.28385	2856	1.08234	1.18617	0.191159	0.871	26	0.0169231	2856	0.267171	0.0633418	0.952198	1
-22	41	0.883016	2841	1.08706	0.812295	0.895175	0.979	41	-0.191463	2841	0.271499	-0.705207	0.998893	1
-21	36	1.15307	2846	1.08329	1.06442	0.445691	0.979	36	-0.184722	2846	0.270601	-0.682637	0.977568	1
-20	27	1.3062	2855	1.08206	1.20714	0.080629	0.829	27	-0.201111	2855	0.26932	-0.746735	0.943848	1
-19	35	1.30109	2847	1.08149	1.20305	0.0978084	0.829	35	-0.236286	2847	0.271075	-0.871662	0.995579	1
-18	17	0.837167	2865	1.08563	0.771137	0.819984	0.979	17	0.0417647	2865	0.266237	0.15687	0.749979	1
-17	26	0.863147	2856	1.08617	0.794669	0.823626	0.979	26	-0.0273077	2856	0.267574	-0.102057	0.790744	1
-16	32	0.909133	2850	1.08613	0.837043	0.909498	0.979	32	0.081875	2850	0.266968	0.306684	0.85896	1
-15	34	1.03969	2848	1.08469	0.958515	0.547447	0.979	34	0.116765	2848	0.266682	0.437843	0.683564	1
-14	26	1.22698	2856	1.08286	1.13309	0.321648	0.964	26	-0.191538	2856	0.269069	-0.711857	0.962303	1
-13	31	0.97	2851	1.0854	0.893679	0.812269	0.979	31	-0.348065	2851	0.271578	-1.28164	0.998909	1
-12	33	0.854766	2849	1.08682	0.786485	0.934532	0.979	33	-0.271515	2849	0.271127	-1.00143	0.980211	1
-11	37	1.18494	2845	1.08285	1.09428	0.398008	0.979	37	0.164865	2845	0.266214	0.619294	0.640064	1
-10	38	1.27519	2844	1.08161	1.17898	0.190284	0.871	38	-0.113947	2844	0.269975	-0.422066	0.968833	1
-9	38	0.944474	2844	1.08603	0.86966	0.781003	0.979	38	0.0518421	2844	0.26776	0.193614	0.807846	1
-8	29	1.23328	2853	1.08264	1.13913	0.216185	0.933	29	0.635862	2853	0.261143	2.43492	0.0114049	0.0668
-7	29	0.754953	2853	1.08751	0.694205	0.966959	0.979	29	0.131034	2853	0.266274	0.492104	0.615812	1
-6	29	0.943025	2853	1.08559	0.868671	0.789038	0.979	29	-0.0831034	2853	0.268451	-0.309567	0.922736	1
-5	37	0.81575	2845	1.08765	0.750011	0.948636	0.979	37	0.16027	2845	0.266274	0.601899	0.560062	1
-4	23	0.99512	2859	1.08488	0.917265	0.894035	0.979	23	0.488261	2859	0.263116	1.85568	0.361813	1
-3	18	1.04434	2864	1.08441	0.963052	0.462646	0.979	18	0.854444	2864	0.261208	3.27113	0.0542909	0.29
-2	41	0.945975	2841	1.08615	0.87094	0.861073	0.979	41	0.170244	2841	0.266279	0.639343	0.547773	1
-1	28	0.754561	2854	1.08739	0.693917	0.963417	0.979	28	0.112857	2854	0.266405	0.42363	0.356644	1
1	35	0.986909	2847	1.08536	0.909296	0.75271	0.979	35	0.746286	2847	0.258995	2.88146	0.00258406	0.0193
2	20	1.0993	2862	1.08405	1.01406	0.53256	0.979	20	0.6015	2862	0.262561	2.29089	0.0603093	0.29
3	33	0.953732	2849	1.08567	0.878473	0.66463	0.979	33	0.33	2849	0.264159	1.24925	0.0635697	0.29
4	31	1.04172	2851	1.08462	0.960442	0.6139	0.979	31	1.18452	2851	0.254914	4.64673	6.47499e-05	0.000885
5	41	0.839301	2841	1.08769	0.771634	0.923376	0.979	41	0.125122	2841	0.266931	0.468743	0.458784	1
6	57	1.29893	2825	1.07983	1.20291	0.0562721	0.829	57	1.10211	2825	0.248021	4.44359	2.38824e-05	0.00049
7	32	0.891349	2850	1.08632	0.820518	0.817566	0.979	32	0.379063	2850	0.263632	1.43785	0.316093	0.96
8	58	1.06484	2824	1.08456	0.981823	0.735965	0.979	58	0.827414	2824	0.25336	3.26576	0.00186171	0.0191
9	42	1.14703	2840	1.08323	1.0589	0.227778	0.934	42	0.839286	2840	0.256419	3.2731	0.00386813	0.0264
10	35	1.00823	2847	1.08509	0.929168	0.780411	0.979	35	0.894857	2847	0.257169	3.47965	0.190047	0.678
11	42	1.20738	2840	1.08234	1.11553	0.251319	0.937	42	1.11071	2840	0.252405	4.40053	0.00222422	0.0193
12	29	0.882336	2853	1.08621	0.812306	0.948728	0.979	29	1.42655	2853	0.253106	5.63619	0.00500504	0.0316
13	33	1.11938	2849	1.08375	1.03288	0.31511	0.964	33	1.25	2849	0.253503	4.93091	6.18073e-05	0.000885
14	45	1.2089	2837	1.08218	1.11709	0.155905	0.829	45	1.09822	2837	0.251695	4.3633	1.67989e-05	0.000459
15	23	1.01723	2859	1.0847	0.937802	0.787105	0.979	23	1.78174	2859	0.252711	7.05051	1.71968e-06	7.05e-05
16	149	1.3436	2733	1.07002	1.25568	3.26374e-05	0.00268	149	2.05007	2733	0.167589	12.2327	2.56074e-49	2.1e-47
17	42	0.981364	2840	1.08568	0.903916	0.846212	0.979	42	0.222143	2840	0.265546	0.836552	0.502161	1
18	36	0.951161	2846	1.08584	0.875966	0.657976	0.979	36	0.431944	2846	0.2628	1.64362	0.0924434	0.379
19	24	1.57242	2858	1.08006	1.45587	0.0195174	0.4	24	1.30833	2858	0.256151	5.10766	0.00240781	0.0193
20	22	1.12329	2860	1.08386	1.03638	0.435942	0.979	22	1.59409	2860	0.254689	6.25898	0.000496337	0.00581
21	32	0.967585	2850	1.08547	0.891399	0.847574	0.979	32	0.674687	2850	0.260312	2.59184	0.0731501	0.316
22	32	1.17551	2850	1.08313	1.08529	0.276753	0.946	32	0.592812	2850	0.261232	2.2693	0.0564993	0.29
+1	49	1.23199	2833	1.0816	1.13904	0.133621	0.829	49	-0.23898	2833	0.273629	-0.873372	0.986317	1
+2	86	1.32758	2796	1.07667	1.23304	0.00836102	0.229	86	-0.520698	2796	0.289077	-1.80124	0.99999	1
+3	97	0.999794	2785	1.0871	0.91969	0.73588	0.979	97	-0.58732	2785	0.294596	-1.99364	1	1
+4	85	1.21509	2797	1.08018	1.1249	0.0710996	0.829	85	0.0470588	2797	0.271534	0.173307	0.957523	1
+5	75	1.33485	2807	1.07746	1.23889	0.00284345	0.117	75	-0.385333	2807	0.282287	-1.36504	0.999939	1
+6	56	1.07922	2826	1.08426	0.995354	0.329152	0.964	56	-0.2175	2826	0.274473	-0.792428	0.977553	1
+7	33	1.1535	2849	1.08336	1.06474	0.571426	0.979	33	-0.339091	2849	0.271909	-1.24707	0.972545	1
+8	27	1.11549	2855	1.08386	1.02918	0.675857	0.979	27	0.438519	2855	0.263271	1.66565	0.242137	0.825
+9	23	1.3149	2859	1.0823	1.21491	0.117835	0.829	23	0.53087	2859	0.262774	2.02025	0.101899	0.398
+10	15	0.710182	2867	1.08612	0.653873	0.944683	0.979	15	-0.0366667	2867	0.266491	-0.137591	0.714958	1
+11	22	1.01721	2860	1.08468	0.937802	0.59068	0.979	22	-0.298636	2860	0.269248	-1.10915	0.970018	1
+12	27	1.28414	2855	1.08227	1.18653	0.142634	0.829	27	0.324074	2855	0.264354	1.22591	0.314882	0.96
+13	24	0.985758	2858	1.08499	0.908545	0.620414	0.979	24	-0.13	2858	0.26823	-0.48466	0.93357	1
+14	24	0.777652	2858	1.08673	0.715586	0.911856	0.979	24	0.53375	2858	0.262656	2.03213	0.251572	0.825
+15	28	0.738993	2854	1.08755	0.679505	0.980211	0.98	28	0.0203571	2854	0.267313	0.0761548	0.901007	1
+16	34	0.733262	2848	1.08835	0.673738	0.964617	0.979	34	0.126765	2848	0.266562	0.475553	0.819427	1
+17	30	0.781182	2852	1.08735	0.718429	0.949371	0.979	30	-0.0736667	2852	0.268475	-0.27439	0.848115	1
+18	18	1.36894	2864	1.08237	1.26476	0.113704	0.829	18	0.593333	2864	0.262849	2.25731	0.131694	0.491
+19	29	1.03198	2853	1.08469	0.9514	0.641328	0.979	29	-0.141724	2853	0.269047	-0.526764	0.980744	1
+20	23	1.14451	2859	1.08367	1.05613	0.549705	0.979	23	0.0365217	2859	0.266751	0.136913	0.772273	1
+21	30	0.981242	2852	1.08524	0.904168	0.668281	0.979	30	0.0396667	2852	0.267283	0.148407	0.6568	1
+22	30	1.14285	2852	1.08354	1.05473	0.274019	0.946	30	0.0253333	2852	0.267433	0.0947276	0.783091	1
+23	27	1.06763	2855	1.08432	0.984608	0.460988	0.979	27	-0.177778	2855	0.2691	-0.660639	0.892459	1
+24	30	1.02376	2852	1.0848	0.943734	0.623647	0.979	30	-0.302	2852	0.270877	-1.1149	0.989522	1
+25	37	1.01713	2845	1.08503	0.937415	0.588894	0.979	37	-0.262162	2845	0.271768	-0.964654	0.999516	1
+26	33	1.13523	2849	1.08357	1.04768	0.388548	0.979	33	-0.0787879	2849	0.268894	-0.293007	0.934815	1
+27	31	1.16484	2851	1.08328	1.07529	0.247081	0.937	31	-0.0306452	2851	0.268127	-0.114293	0.856465	1
+28	24	0.92108	2858	1.08553	0.848507	0.902042	0.979	24	-0.154583	2858	0.268436	-0.575867	0.939736	1
+29	25	0.987328	2857	1.08501	0.909973	0.674723	0.979	25	-0.0612	2857	0.267767	-0.228557	0.873742	1
+30	24	1.10407	2858	1.08399	1.01852	0.511447	0.979	24	0.0591667	2858	0.266641	0.221896	0.450694	1

## Sheet: ST9
Supplementary Table 9. Mapping of cancer types to closest epigenomic roadmap normal tissue.
Tests of elevated conservation levels at either the entire CTCF TFBSs associated with SNVs (header: Average-site tests).
Cancer type	Abbreviation	Epigenomic norm tissue
Acute lymphoblastic leukemia	ALL	excluded due to few sites
Acute myeloid leukemia	AML	E029,E062
Breast cancer	BRCA	E028,E027
Chronic lymphocytic leukemia	CLL	E032,E031
Liver cancer	LIV	E066
Lung adenocarcinoma	LUAD	E096
B-cell lymphoma	BCL	E116
Medulloblastoma	MBL	E081,E082
Pancreatic cancer	PACA	E098
Pilocytic astrocytoma	PAS	E081,E082

## Sheet: ST10
Supplementary Table 10. Overview of the 505 TCGA whole-genome samples used in the survival analysis.
Column header definitions are listed below the table.
Cancer type	Samples	Samples mapped	Samples with survival data	Samples with median follow up	Samples with mean follow up	Samples alive
BLCA	21	21	21	491	531	10
BRCA	96	96	96	1121	1494	16
COAD	42	28	28	573	678	8
GBM	26	26	26	464	512	22
HNSC	27	27	27	799	1151	10
KICH	15	15	15	2650	2373	3
KIRC	29	29	29	878	1310	9
LGG	18	18	18	1438	1579	6
LUAD	46	46	44	857	898	23
LUSC	45	45	45	835	1089	21
PRAD	20	20	20	1084	1042	0
SKCM	38	38	38	1394	2212	31
THCA	34	34	34	945	1207	2
UCEC	47	47	47	2000	1852	16
column				definition
Cancer type				the specific cancer type
Samples				the number of samples within each cancer type, given the working set (being either the 505 whole-genome set, or the exome set minus the 505 whole-genome samples)
Samples mapped				the number of samples with clinical data
Samples with survival data				the number of samples with survival data (clinical follow-up)
Samples with median follow up				the median follow up time (days)
Samples with mean follow up				the mean follow up time (days)
Samples alive				the number of patients still alive at the end of the follow-up

[truncated: 5 more sheets: ST11, ST12, ST13, ST14, ST15]
